# Supplementary material for: Comparative life‐history responses of lacewings to changes in temperature
Source: Ecol Evol. 2024 Jul 18;14(7):e70000. doi: 10.1002/ece3.70000 (PMC11257770; doi:10.1002/ece3.70000)
Supplement: Supplementary file 4 — Data S1. [file ECE3-14-e70000-s003.csv]

ID	St_ID	DOI	Types_of_Lit_Sources	sp.	_ontinent	Place	Hab.	Latitude	Longitude	Instances_Count	vivo_situ	temp	tmin_E	topt_E	tmax_E	tmin_1st_L	topt_1st_L	tmax_1st_L	tmin_2nd_L	topt_2nd_L	tmax_2nd_L	tmin_3rd_L	topt_3rd_L	tmax_3rd_L	tmin_P	topt_P	tmax_P	K	P	Humid.	Food	Preovi_per	Ovi_rate	Postovi_per	E_dev	E_hatch	Dev_1st_inst	Dev_2nd_inst	Dev_3rd_inst	Dev_ P	L_surv	Pr_sex_rat	Repr_rate	Ovip_fem	Fert_fem	Spr_of_rep	Spr_of_rep	Spr_of_rep	Lif_exp_post_min
1	ID_1	https://doi.org/10.1093/aesa/85.2.200	peer_reviewed	Anomalochrysa_frater	North_America	Volcanoes_National_Park__on_the_Island_of_Hawaii	NA	19.43	-155.255	262.54	in_situ	NA	NA	NA	NA	NA	NA	NA	NA	NA	NA	NA	NA	NA	NA	NA	NA	NA	NA	NA	NA	NA	NA	NA	NA	NA	NA	NA	NA	NA	NA	NA	NA	NA	NA	25.8	122.1	51.68	NA
2	ID_1	https://doi.org/10.1093/aesa/85.2.200	peer_reviewed	Anomalochrysa_frater	North_America	Volcanoes_National_Park__on_the_Island_of_Hawaii	NA	19.43	-155.255	43.75	in_situ	11.4	NA	NA	NA	NA	NA	NA	NA	NA	NA	NA	NA	NA	NA	NA	NA	NA	NA	NA	NA	NA	NA	NA	20.9	NA	14.1	18.4	14.8	54.1	48	NA	NA	NA	NA	NA	NA	NA	NA
3	ID_1	https://doi.org/10.1093/aesa/85.2.200	peer_reviewed	Anomalochrysa_frater	North_America	Volcanoes_National_Park__on_the_Island_of_Hawaii	NA	19.43	-155.255	46.77	in_situ	18	NA	NA	NA	NA	NA	NA	NA	NA	NA	NA	NA	NA	NA	NA	NA	NA	NA	NA	NA	NA	NA	NA	8.5	NA	7	5.1	7.9	21.3	62	NA	NA	NA	NA	NA	NA	NA	NA
4	ID_1	https://doi.org/10.1093/aesa/85.2.200	peer_reviewed	Anomalochrysa_frater	North_America	Volcanoes_National_Park__on_the_Island_of_Hawaii	NA	19.43	-155.255	69.09	in_situ	21.7	NA	NA	NA	NA	NA	NA	NA	NA	NA	NA	NA	NA	NA	NA	NA	NA	NA	NA	NA	NA	NA	NA	6.1	NA	4.5	3.9	4.1	14.3	55	NA	NA	NA	NA	NA	NA	NA	NA
5	ID_1	https://doi.org/10.1093/aesa/85.2.200	peer_reviewed	Anomalochrysa_frater	North_America	Volcanoes_National_Park__on_the_Island_of_Hawaii	NA	19.43	-155.255	32.35	in_situ	25.3	NA	NA	NA	NA	NA	NA	NA	NA	NA	NA	NA	NA	NA	NA	NA	NA	NA	NA	NA	NA	NA	NA	4.3	NA	4.2	3.5	3.9	12	68	NA	NA	NA	NA	NA	NA	NA	NA
6	ID_1	https://doi.org/10.1093/aesa/85.2.200	peer_reviewed	Anomalochrysa_frater	North_America	Volcanoes_National_Park__on_the_Island_of_Hawaii	NA	19.43	-155.255	70.59	in_situ	28	NA	NA	NA	NA	NA	NA	NA	NA	NA	NA	NA	NA	NA	NA	NA	406.9	NA	NA	NA	NA	NA	NA	3	NA	3	3.5	3.8	12.5	17	NA	NA	NA	NA	NA	NA	NA	NA
7	ID_2	https://doi.org/10.14411/eje.2006.043	peer_reviewed	Anomalochrysa_hepatica	North_America	Island_of_Hawaii	NA	19.617	-155.55	193	in_situ	NA	NA	NA	NA	NA	NA	NA	NA	NA	NA	NA	NA	NA	NA	NA	NA	NA	NA	NA	NA	NA	NA	NA	NA	NA	NA	NA	NA	NA	NA	NA	NA	NA	NA	NA	NA	NA	NA
8	ID_2	https://doi.org/10.14411/eje.2006.043	peer_reviewed	Anomalochrysa_hepatica	North_America	Island_of_Hawaii	NA	19.617	-155.55	38	in_situ	18.3	NA	NA	NA	NA	NA	NA	NA	NA	NA	NA	NA	NA	NA	NA	NA	NA	NA	NA	NA	25.4	NA	NA	6	NA	5	4.7	6.1	19.9	97	0.58	NA	NA	67	NA	NA	NA	NA
9	ID_2	https://doi.org/10.14411/eje.2006.043	peer_reviewed	Anomalochrysa_hepatica	North_America	Island_of_Hawaii	NA	19.617	-155.55	55	in_situ	21	NA	NA	NA	NA	NA	NA	NA	NA	NA	NA	NA	NA	NA	NA	NA	NA	NA	NA	NA	18.4	NA	NA	5	NA	4	4	4.3	15.8	88.3	0.47	NA	NA	72	NA	NA	NA	NA
10	ID_2	https://doi.org/10.14411/eje.2006.043	peer_reviewed	Anomalochrysa_hepatica	North_America	Island_of_Hawaii	NA	19.617	-155.55	24	in_situ	23.4	NA	NA	NA	NA	NA	NA	NA	NA	NA	NA	NA	NA	NA	NA	NA	NA	NA	NA	NA	22	NA	NA	3.4	NA	2.7	3.2	3.9	13.8	66.7	0.62	NA	NA	42	NA	NA	NA	NA
11	ID_2	https://doi.org/10.14411/eje.2006.043	peer_reviewed	Anomalochrysa_hepatica	North_America	Island_of_Hawaii	NA	19.617	-155.55	38	in_situ	26.7	NA	NA	NA	NA	NA	NA	NA	NA	NA	NA	NA	NA	NA	NA	NA	NA	NA	NA	NA	NA	NA	NA	3.6	NA	3.6	3.3	NA	NA	0	0.72	NA	NA	NA	NA	NA	NA	NA
12	ID_2	https://doi.org/10.14411/eje.2006.043	peer_reviewed	Anomalochrysa_hepatica	North_America	Island_of_Hawaii	NA	19.617	-155.55	38	in_situ	15.6	NA	NA	NA	NA	NA	NA	NA	NA	NA	NA	NA	NA	NA	NA	NA	NA	NA	NA	NA	21.2	NA	NA	8	NA	7.4	6.7	7.3	28.9	97.3	NA	NA	NA	73	NA	NA	NA	NA
13	ID_3	https://doi.org/10.1139/z90-148	peer_reviewed	Anomalochrysa_maclachlani	North_America	NA	NA	NA		378.77	in_situ	NA	NA	NA	NA	NA	NA	NA	NA	NA	NA	NA	NA	NA	NA	NA	NA	NA	NA	NA	NA	NA	NA	NA	5.04	NA	5.68	4.86	6	50.76	NA	NA	NA	NA	NA	NA	NA	NA	19
14	ID_3	https://doi.org/10.1139/z90-148	peer_reviewed	Anomalochrysa_maclachlani	North_America	Mauna_Kea_State_Park_at_Pohakuloa	NA	19.763	-155.438	114.29	in_situ	15.6	NA	NA	NA	NA	NA	NA	NA	NA	NA	NA	NA	NA	NA	NA	NA	50.9	16_08_00	NA	NA	30.3	NA	NA	8.5	NA	11.1	8.5	9.9	33.1	NA	NA	NA	NA	NA	NA	NA	NA	NA
15	ID_3	https://doi.org/10.1139/z90-148	peer_reviewed	Anomalochrysa_maclachlani	North_America	Mauna_Kea_State_Park_at_Pohakuloa	NA	19.763	-155.438	85.29	in_situ	18.3	NA	NA	NA	NA	NA	NA	NA	NA	NA	NA	NA	NA	NA	NA	NA	51	16_08_00	NA	NA	22	NA	NA	6	NA	5.6	6	6.9	22.5	NA	NA	NA	NA	NA	NA	NA	NA	NA
16	ID_3	https://doi.org/10.1139/z90-148	peer_reviewed	Anomalochrysa_maclachlani	North_America	Mauna_Kea_State_Park_at_Pohakuloa	NA	19.763	-155.438	65.85	in_situ	21.1	NA	NA	NA	NA	NA	NA	NA	NA	NA	NA	NA	NA	NA	NA	NA	47	16_08_00	NA	NA	18.5	NA	NA	4.3	NA	4.8	3.7	5.3	15.8	NA	NA	NA	NA	NA	NA	NA	NA	NA
17	ID_3	https://doi.org/10.1139/z90-148	peer_reviewed	Anomalochrysa_maclachlani	North_America	Mauna_Kea_State_Park_at_Pohakuloa	NA	19.763	-155.438	52.63	in_situ	23.4	NA	NA	NA	NA	NA	NA	NA	NA	NA	NA	NA	NA	NA	NA	NA	66.4	16_08_00	NA	NA	19.7	NA	NA	3.3	NA	3.8	3.1	4.1	11.9	NA	NA	NA	NA	NA	NA	NA	NA	NA
18	ID_3	https://doi.org/10.1139/z90-148	peer_reviewed	Anomalochrysa_maclachlani	North_America	Mauna_Kea_State_Park_at_Pohakuloa	NA	19.763	-155.438	60.71	in_situ	26.7	NA	NA	NA	NA	NA	NA	NA	NA	NA	NA	NA	NA	NA	NA	NA	175.4	16_08_00	NA	NA	20.5	NA	NA	3.1	NA	3.1	3	3.8	11.2	NA	NA	NA	NA	NA	NA	NA	NA	NA
19	ID_4	NA	regional_journal	Suarius_squamosa	Africa	Lynnfield_park	park	-29.68731	30.47076	109	in_situ	18.1	NA	NA	NA	NA	NA	NA	NA	NA	NA	NA	NA	NA	NA	NA	NA	NA	NA	NA	NA	NA	NA	NA	8.6	NA	8.5	14.7	16.9	NA	NA	NA	NA	NA	NA	NA	NA	NA	NA
20	ID_4	NA	regional_journal	Mallada_handschini	Africa	Lynnfield_park	park	-29.68731	30.470761	202	in_situ	18.1	NA	NA	NA	NA	NA	NA	NA	NA	NA	NA	NA	NA	NA	NA	NA	NA	NA	NA	NA	NA	NA	NA	8.1	NA	NA	NA	NA	NA	NA	NA	NA	NA	NA	NA	NA	NA	NA
21	ID_4	NA	regional_journal	Mallada_baronissa	Africa	Lynnfield_park	park	-29.68731	30.470762	62	in_situ	18.1	NA	NA	NA	NA	NA	NA	NA	NA	NA	NA	NA	NA	NA	NA	NA	NA	NA	NA	NA	NA	NA	NA	6.9	NA	NA	NA	NA	NA	NA	NA	NA	NA	NA	NA	NA	NA	NA
22	ID_4	NA	regional_journal	Pseudomallada_handschini	South_Africa	Pietermaritzburg	NA	-29.6	30.371	30	in_situ	NA	NA	NA	NA	NA	NA	NA	NA	NA	NA	NA	NA	NA	NA	NA	NA	NA	NA	NA	NA	NA	NA	NA	8.6	NA	NA	NA	NA	NA	NA	NA	NA	NA	NA	NA	NA	NA	NA
23	ID_5	NA	book_chapter	Brinckochrysa_scelestes	North_America	NA	NA	NA		NA	in_situ	NA	NA	NA	NA	NA	NA	NA	NA	NA	NA	NA	NA	NA	NA	NA	NA	NA	NA	NA	NA	NA	NA	NA	NA	NA	2.3	2.1	2.3	6.1	NA	NA	NA	NA	NA	NA	NA	NA	NA
24	ID_5	NA	book_chapter	Chrysoperla_externa	South_America	NA	NA	NA		NA	in_situ	NA	NA	NA	NA	NA	NA	NA	NA	NA	NA	NA	NA	NA	NA	NA	NA	NA	NA	NA	NA	NA	NA	NA	5.9	NA	4.1	3.6	4.3	20.8	NA	NA	NA	NA	NA	NA	NA	NA	NA
25	ID_5	NA	book_chapter	Chrysoperla_nipponensis	Asia	NA	NA	NA		NA	in_situ	NA	NA	NA	NA	NA	NA	NA	NA	NA	NA	NA	NA	NA	NA	NA	NA	NA	NA	NA	NA	NA	NA	NA	NA	NA	NA	NA	NA	13.25	NA	NA	NA	NA	NA	NA	NA	NA	NA
26	ID_5	NA	book_chapter	Mallada_desjardinsi	Europe	NA	NA	NA		NA	in_situ	NA	NA	NA	NA	NA	NA	NA	NA	NA	NA	NA	NA	NA	NA	NA	NA	NA	NA	NA	NA	NA	NA	NA	4	NA	4.5	4.8	5.9	11.7	NA	NA	NA	NA	NA	NA	NA	NA	NA
27	ID_5	NA	book_chapter	Rexa_almerai	Europe	NA	NA	NA		NA	in_situ	NA	NA	NA	NA	NA	NA	NA	NA	NA	NA	NA	NA	NA	NA	NA	NA	NA	NA	NA	NA	NA	NA	NA	7.5	NA	6.4	6.5	16	NA	NA	NA	NA	NA	NA	NA	NA	NA	NA
28	ID_6	NA	book	Chrysopa_abbreviata	Europe	NA	NA	NA		NA	in_vivo	NA	NA	NA	NA	NA	NA	NA	NA	NA	NA	NA	NA	NA	NA	NA	NA	NA	NA	NA	NA	NA	NA	NA	NA	NA	NA	NA	NA	NA	NA	NA	NA	NA	NA	NA	NA	NA	NA
29	ID_6	NA	book	Chrysopa_dorsalis	Europe	NA	NA	NA		NA	in_situ	NA	NA	NA	NA	NA	NA	NA	NA	NA	NA	NA	NA	NA	NA	NA	NA	NA	NA	NA	NA	NA	NA	NA	NA	NA	NA	NA	NA	NA	NA	NA	NA	NA	NA	NA	NA	NA	NA
30	ID_6	NA	book	Chrysopa_formosa	Europe	NA	NA	NA		NA	in_vivo	NA	NA	NA	NA	NA	NA	NA	NA	NA	NA	NA	NA	NA	NA	NA	NA	NA	NA	NA	NA	NA	NA	NA	NA	NA	NA	NA	NA	NA	NA	NA	NA	NA	NA	NA	NA	NA	NA
31	ID_6	NA	book	Chrysopa_nigricostata	Europe	NA	NA	NA		NA	in_situ	NA	NA	NA	NA	NA	NA	NA	NA	NA	NA	NA	NA	NA	NA	NA	NA	NA	NA	NA	NA	NA	NA	NA	4.7	NA	5.5	3.6	5.5	14.5	NA	NA	NA	NA	NA	NA	NA	NA	NA
32	ID_6	NA	book	Chrysopa_pallens	Asia	NA	NA	NA		NA	in_situ	NA	NA	NA	NA	NA	NA	NA	NA	NA	NA	NA	NA	NA	NA	NA	NA	NA	NA	NA	NA	NA	NA	NA	5.9	NA	4.1	3.6	4.3	20.8	NA	NA	NA	NA	NA	NA	NA	177	19
33	ID_6	NA	book	Chrysopa_pallens	Asia	NA	NA	NA		NA	in_situ	22	NA	NA	NA	NA	NA	NA	NA	NA	NA	NA	NA	NA	NA	NA	NA	NA	NA	NA	NA	NA	22.4	NA	4.3	NA	3.7	2.7	4.6	12.6	NA	NA	NA	NA	NA	NA	NA	34.3	NA
34	ID_6	NA	book	Chrysopa_perla	Europe	NA	NA	NA		NA	in_vivo	NA	NA	NA	NA	NA	NA	NA	NA	NA	NA	NA	NA	NA	NA	NA	NA	NA	NA	NA	NA	NA	NA	NA	NA	NA	NA	NA	NA	NA	NA	NA	NA	NA	NA	NA	NA	NA	NA
35	ID_6	NA	book	Chrysopa_phyllochroma	Europe	NA	NA	NA		NA	in_vivo	NA	NA	NA	NA	NA	NA	NA	NA	NA	NA	NA	NA	NA	NA	NA	NA	NA	NA	NA	NA	NA	NA	NA	NA	NA	NA	NA	NA	NA	NA	NA	NA	NA	NA	NA	NA	NA	NA
36	ID_6	NA	book	Chrysopa_viridana	Europe	NA	NA	NA		NA	in_vivo	NA	NA	NA	NA	NA	NA	NA	NA	NA	NA	NA	NA	NA	NA	NA	NA	NA	NA	NA	NA	NA	NA	NA	NA	NA	NA	NA	NA	NA	NA	NA	NA	NA	NA	NA	NA	NA	NA
37	ID_6	NA	book	Chrysotropia_ciliata	Europe	NA	NA	NA		NA	in_vivo	NA	NA	NA	NA	NA	NA	NA	NA	NA	NA	NA	NA	NA	NA	NA	NA	NA	NA	NA	NA	NA	NA	NA	NA	NA	NA	NA	NA	NA	NA	NA	NA	NA	NA	NA	NA	NA	NA
38	ID_6	NA	book	Hypochrysa_elegans	Europe	NA	NA	NA		NA	in_situ	NA	NA	NA	NA	NA	NA	NA	NA	NA	NA	NA	NA	NA	NA	NA	NA	NA	NA	NA	NA	NA	NA	NA	10.6	NA	7.3	7.3	12.5	NA	NA	NA	NA	NA	NA	NA	NA	NA	NA
39	ID_6	NA	book	Micromus_angulatus	Europe	NA	NA	NA		NA	in_vivo	NA	NA	NA	NA	NA	NA	NA	NA	NA	NA	NA	NA	NA	NA	NA	NA	NA	16_08_00	70	NA	5.95	NA	NA	NA	NA	NA	NA	NA	NA	NA	NA	NA	NA	NA	NA	NA	NA	NA
40	ID_6	NA	book	Micromus_paganus	Europe	NA	NA	NA		NA	in_situ	NA	NA	NA	NA	NA	NA	NA	NA	NA	NA	NA	NA	NA	NA	NA	NA	NA	NA	NA	NA	NA	NA	NA	NA	NA	NA	NA	NA	NA	NA	NA	NA	NA	NA	NA	NA	NA	NA
41	ID_6	NA	book	Micromus_variegatus	Europe	NA	NA	NA		NA	in_vivo	NA	NA	NA	NA	NA	NA	NA	NA	NA	NA	NA	NA	NA	NA	NA	NA	NA	NA	NA	NA	NA	NA	NA	NA	NA	NA	NA	NA	NA	NA	NA	NA	NA	NA	NA	NA	NA	NA
42	ID_6	NA	book	Myrmeleon_formicarius	Europe	NA	NA	NA		NA	in_vivo	NA	NA	NA	NA	NA	NA	NA	NA	NA	NA	NA	NA	NA	NA	NA	NA	NA	NA	NA	NA	NA	NA	NA	NA	NA	NA	NA	NA	NA	NA	NA	NA	NA	NA	NA	NA	NA	NA
43	ID_6	NA	book	Nineta_inpunctata	Europe	NA	NA	NA		NA	in_vivo	NA	NA	NA	NA	NA	NA	NA	NA	NA	NA	NA	NA	NA	NA	NA	NA	NA	NA	NA	NA	NA	NA	NA	NA	NA	NA	NA	NA	NA	NA	NA	NA	NA	NA	NA	NA	NA	NA
44	ID_6	NA	book	Nineta_pallida	Europe	NA	NA	NA		NA	in_vivo	NA	NA	NA	NA	NA	NA	NA	NA	NA	NA	NA	NA	NA	NA	NA	NA	NA	NA	NA	NA	NA	NA	NA	NA	NA	NA	NA	NA	NA	NA	NA	NA	NA	NA	NA	NA	NA	NA
45	ID_6	NA	book	Nineta_pallida	Europe	NA	NA	NA		NA	in_situ	NA	NA	NA	NA	NA	NA	NA	NA	NA	NA	NA	NA	NA	NA	NA	NA	NA	08_16_00	NA	NA	NA	NA	NA	NA	NA	NA	NA	9.1	NA	NA	NA	NA	NA	NA	NA	NA	NA	NA
46	ID_6	NA	book	Nineta_vittata	Europe	NA	NA	NA		NA	in_situ	NA	NA	NA	NA	NA	NA	NA	NA	NA	NA	NA	NA	NA	NA	NA	NA	NA	NA	NA	NA	NA	NA	NA	NA	NA	NA	NA	8	NA	NA	NA	NA	NA	NA	NA	NA	NA	NA
47	ID_6	NA	book	Nothochrysa_californica	Europe	NA	NA	NA		NA	in_situ	NA	NA	NA	NA	NA	NA	NA	NA	NA	NA	NA	NA	NA	NA	NA	NA	NA	NA	NA	NA	NA	NA	NA	7.3	NA	6.3	4.8	19	69	NA	NA	NA	NA	NA	NA	NA	NA	NA
48	ID_6	NA	book	Nothochrysa_capitata	Europe	NA	NA	NA		NA	in_vivo	NA	NA	NA	NA	NA	NA	NA	NA	NA	NA	NA	NA	NA	NA	NA	NA	NA	NA	NA	NA	NA	NA	NA	11	NA	12	10	15	NA	NA	NA	NA	NA	NA	NA	NA	NA	NA
49	ID_6	NA	book	Nothochrysa_fulviceps	Europe	NA	NA	NA		NA	in_vivo	NA	NA	NA	NA	NA	NA	NA	NA	NA	NA	NA	NA	NA	NA	NA	NA	NA	NA	NA	NA	NA	NA	NA	NA	NA	NA	NA	NA	NA	NA	NA	NA	NA	NA	NA	NA	NA	NA
50	ID_6	NA	book	Peyerimhoffina_gracilis	Europe	NA	NA	NA		NA	in_vivo	NA	NA	NA	NA	NA	NA	NA	NA	NA	NA	NA	NA	NA	NA	NA	NA	NA	NA	NA	NA	NA	NA	NA	NA	NA	NA	NA	NA	NA	NA	NA	NA	NA	NA	NA	NA	NA	NA
51	ID_6	NA	book	Pseudomallada_flavifrons	Europe	NA	NA	NA		NA	in_vivo	NA	NA	NA	NA	NA	NA	NA	NA	NA	NA	NA	NA	NA	NA	NA	NA	NA	NA	NA	NA	NA	NA	NA	NA	NA	NA	NA	NA	NA	NA	NA	NA	NA	NA	NA	NA	NA	NA
52	ID_6	NA	book	Pseudomallada_prasinus	Europe	NA	NA	NA		NA	in_situ	NA	NA	NA	NA	NA	NA	NA	NA	NA	NA	NA	NA	NA	NA	NA	NA	NA	NA	NA	NA	NA	NA	NA	NA	NA	NA	NA	NA	NA	NA	NA	NA	NA	NA	NA	NA	NA	NA
53	ID_6	NA	book	Pseudomallada_ventralis	Europe	NA	NA	NA		NA	in_vivo	NA	NA	NA	NA	NA	NA	NA	NA	NA	NA	NA	NA	NA	NA	NA	NA	NA	NA	NA	NA	NA	NA	NA	NA	NA	NA	NA	NA	NA	NA	NA	NA	NA	NA	NA	NA	NA	NA
54	ID_7	https://doi.org/10.1111/j.1365-2311.1986.tb00276.x	peer_reviewed	Chrysopa_dorsalis	Europe	Sierra_de_Guara__Rio_Vero_and_Rio_Cinca_valleys	NA	42.284	-0.215	97	in_vivo	20	NA	NA	NA	NA	NA	NA	NA	NA	NA	NA	NA	NA	NA	NA	NA	NA	NA	70	NA	NA	NA	NA	8.1	NA	6.9	4.9	8.1	NA	NA	NA	NA	NA	NA	NA	NA	NA	NA
55	ID_8	https://doi.org/10.1111/j.1570-7458.1972.tb02088.x	peer_reviewed	Chrysopa_nigricornis	North_America	Ithaca__New_York	NA	42.444	-76.503	100	in_situ	24	NA	NA	NA	NA	NA	NA	NA	NA	NA	NA	NA	NA	NA	NA	NA	NA	12_12_00	NA	NA	NA	NA	NA	4	NA	2.88	3	5.4	14	NA	NA	NA	NA	NA	NA	NA	NA	NA
56	ID_8	https://doi.org/10.1111/j.1570-7458.1972.tb02088.x	peer_reviewed	Chrysopa_nigricornis	North_America	Ithaca__New_York	NA	42.444	-76.503	105	in_situ	24	NA	NA	NA	NA	NA	NA	NA	NA	NA	NA	NA	NA	NA	NA	NA	NA	16_08_00	NA	NA	NA	NA	NA	4.26	NA	2.93	2.6	4.37	14.25	NA	NA	NA	NA	NA	NA	NA	NA	NA
57	ID_9	https://doi.org/10.1007/s12600-017-0633-7	peer_reviewed	Chrysopa_pallens	Asia	Anyang	NA	36.099	114.389	NA	in_situ	26	NA	NA	NA	NA	NA	NA	NA	NA	NA	NA	NA	NA	NA	NA	NA	NA	14_10_00	65	NA	11.28	NA	NA	NA	NA	NA	NA	NA	NA	88	NA	NA	NA	NA	NA	NA	NA	NA
58	ID_10	https://doi.org/10.1111/j.1479-8298.2005.00108.x	peer_reviewed	Chrysopa_pallens	Asia	Nankoku_City__Kochi__Japan	orchard_(peach)	33.4		43	in_situ	20	NA	NA	NA	NA	NA	NA	NA	NA	NA	NA	NA	NA	NA	NA	NA	NA	10_14_00	NA	NA	NA	NA	NA	NA	NA	4.5	3.8	5.1	NA	NA	NA	NA	NA	NA	NA	NA	NA	NA
59	ID_10	https://doi.org/10.1111/j.1479-8298.2005.00108.x	peer_reviewed	Chrysopa_pallens	Asia	Nankoku_City__Kochi__Japan	orchard_(peach)	33.4		44	in_situ	20	NA	NA	NA	NA	NA	NA	NA	NA	NA	NA	NA	NA	NA	NA	NA	NA	11_13_00	NA	NA	NA	NA	NA	NA	NA	4.3	3.8	5	NA	NA	NA	NA	NA	NA	NA	NA	NA	NA
60	ID_10	https://doi.org/10.1111/j.1479-8298.2005.00108.x	peer_reviewed	Chrysopa_pallens	Asia	Nankoku_City__Kochi__Japan	orchard_(peach)	33.4		42	in_situ	20	NA	NA	NA	NA	NA	NA	NA	NA	NA	NA	NA	NA	NA	NA	NA	NA	12_12_00	NA	NA	NA	NA	NA	NA	NA	4.4	3.8	5.3	NA	NA	NA	NA	NA	NA	NA	NA	NA	NA
61	ID_10	https://doi.org/10.1111/j.1479-8298.2005.00108.x	peer_reviewed	Chrysopa_pallens	Asia	Nankoku_City__Kochi__Japan	orchard_(peach)	33.4		46	in_situ	20	NA	NA	NA	NA	NA	NA	NA	NA	NA	NA	NA	NA	NA	NA	NA	NA	13_11_00	NA	NA	NA	NA	NA	NA	NA	4.4	3.8	5	NA	NA	NA	NA	NA	NA	NA	NA	NA	NA
62	ID_10	https://doi.org/10.1111/j.1479-8298.2005.00108.x	peer_reviewed	Chrysopa_pallens	Asia	Nankoku_City__Kochi__Japan	orchard_(peach)	33.4		44	in_situ	20	NA	NA	NA	NA	NA	NA	NA	NA	NA	NA	NA	NA	NA	NA	NA	NA	14_10_00	NA	NA	NA	NA	NA	NA	NA	4.3	3.6	4.6	NA	NA	NA	NA	NA	NA	NA	NA	NA	NA
63	ID_10	https://doi.org/10.1111/j.1479-8298.2005.00108.x	peer_reviewed	Chrysopa_pallens	Asia	Nankoku_City__Kochi__Japan	orchard_(peach)	33.4		39	in_situ	20	NA	NA	NA	NA	NA	NA	NA	NA	NA	NA	NA	NA	NA	NA	NA	NA	15_09_00	NA	NA	NA	NA	NA	NA	NA	4.2	3.6	4.5	NA	NA	NA	NA	NA	NA	NA	NA	NA	NA
64	ID_11	https://doi.org/10.1016/j.biocontrol.2012.12.002	peer_reviewed	Chrysoperla_agilis	Europe	Alexandrea__Northern_Greece	orchard_(peach)	40.628	22.444	21	in_situ	15	NA	NA	NA	NA	NA	NA	NA	NA	NA	NA	NA	NA	NA	NA	NA	NA	16_08_00	NA	NA	17	NA	NA	7.75	74.8	9.85	9.9	13.15	26.7	42	0.47	16.9	90.91	NA	NA	NA	NA	NA
65	ID_11	https://doi.org/10.1016/j.biocontrol.2012.12.002	peer_reviewed	Chrysoperla_agilis	Europe	Alexandrea__Northern_Greece	orchard_(peach)	40.628	22.444	34	in_situ	20	NA	NA	NA	NA	NA	NA	NA	NA	NA	NA	NA	NA	NA	NA	NA	NA	16_08_00	NA	NA	10.4	NA	NA	5.35	84.5	5.5	4.35	7.05	17.5	68	0.53	113.6	94.74	NA	NA	NA	NA	NA
66	ID_11	https://doi.org/10.1016/j.biocontrol.2012.12.002	peer_reviewed	Chrysoperla_agilis	Europe	Alexandrea__Northern_Greece	orchard_(peach)	40.628	22.444	37	in_situ	24	NA	NA	NA	NA	NA	NA	NA	NA	NA	NA	NA	NA	NA	NA	NA	NA	16_08_00	NA	NA	6.9	NA	NA	3.95	85	3.7	2.85	3.7	11.4	74	0.54	213.6	90	NA	NA	NA	NA	NA
67	ID_11	https://doi.org/10.1016/j.biocontrol.2012.12.002	peer_reviewed	Chrysoperla_agilis	Europe	Alexandrea__Northern_Greece	orchard_(peach)	40.628	22.444	38	in_situ	27	NA	NA	NA	NA	NA	NA	NA	NA	NA	NA	NA	NA	NA	NA	NA	NA	16_08_00	NA	NA	5.8	NA	NA	3.15	83.5	2.85	2.45	3.05	7.35	76	0.53	214.3	85	NA	NA	NA	NA	NA
68	ID_11	https://doi.org/10.1016/j.biocontrol.2012.12.002	peer_reviewed	Chrysoperla_agilis	Europe	Alexandrea__Northern_Greece	orchard_(peach)	40.628	22.444	35	in_situ	30	NA	NA	NA	NA	NA	NA	NA	NA	NA	NA	NA	NA	NA	NA	NA	NA	16_08_00	NA	NA	4.5	NA	NA	2.1	74.5	2.1	1.75	2.15	6.9	70	0.47	58.2	83.33	NA	NA	NA	NA	NA
69	ID_11	https://doi.org/10.1016/j.biocontrol.2012.12.002	peer_reviewed	Chrysoperla_agilis	Europe	Alexandrea__Northern_Greece	orchard_(peach)	40.628	22.444	25	in_situ	32	NA	NA	NA	NA	NA	NA	NA	NA	NA	NA	NA	NA	NA	NA	NA	NA	16_08_00	NA	NA	5.2	NA	NA	2.2	67.5	2.1	2.2	2.35	7.2	50	0.44	10.2	92.86	NA	NA	NA	NA	NA
70	ID_11	https://doi.org/10.1016/j.biocontrol.2012.12.002	peer_reviewed	Chrysoperla_agilis	Europe	Alexandrea__Northern_Greece	orchard_(peach)	40.628	22.444	11	in_situ	34	NA	NA	NA	NA	NA	NA	NA	NA	NA	NA	NA	NA	NA	NA	NA	NA	16_08_00	NA	NA	5.2	NA	NA	4.45	5	2.05	2.55	3.05	7.9	22	0	0	100	NA	NA	NA	NA	NA
71	ID_12	NA	regional_journal	Chrysoperla_carnea	Europe	NA	NA	NA		50	in_situ	NA	NA	NA	NA	NA	NA	NA	NA	NA	NA	NA	NA	NA	NA	NA	NA	NA	NA	NA	NA	NA	NA	NA	5.3	NA	5.8	3.5	5.2	9.6	NA	NA	NA	NA	NA	21	44	32.5	7
72	ID_13	https://doi.org/10.1603/EN13070	peer_reviewed	Chrysoperla_carnea	North_America	Limington	NA	43.732	-70.712	90	in_situ	23	NA	NA	NA	NA	NA	NA	NA	NA	NA	NA	NA	NA	NA	NA	NA	NA	16_08_00	60	NA	NA	45.5	NA	5.1	NA	3.5	3.5	4	11.5	92.3	NA	NA	NA	NA	NA	NA	NA	51.7
73	ID_13	https://doi.org/10.1603/EN13070	peer_reviewed	Chrysoperla_johnsoni	North_America	Hood_River	pear_orchards	45.709	-121.513	90	in_situ	23	NA	NA	NA	NA	NA	NA	NA	NA	NA	NA	NA	NA	NA	NA	NA	NA	16_08_00	60	NA	6.6	52.4	NA	5.7	NA	4.3	3.3	4.4	12.5	79.2	NA	NA	NA	NA	NA	NA	NA	65.1
74	ID_14	NA	regional_journal	Chrysoperla_carnea	Africa	Egypt	NA	26.67	29.981	NA	in_situ	25	NA	NA	NA	NA	NA	NA	NA	NA	NA	NA	NA	NA	NA	NA	NA	NA	NA	60	NA	5.3	5.3	NA	4.7	55.1	NA	NA	22.8	NA	66.7	0.62	33.258	NA	NA	NA	NA	NA	NA
75	ID_14	NA	regional_journal	Chrysoperla_carnea	Africa	Egypt	NA	26.67	29.981	NA	in_situ	25	NA	NA	NA	NA	NA	NA	NA	NA	NA	NA	NA	NA	NA	NA	NA	NA	NA	60	NA	4.7	4.7	NA	4.3	75.5	NA	NA	21.4	NA	75.6	0.53	58.432	NA	NA	NA	NA	NA	NA
76	ID_14	NA	regional_journal	Chrysoperla_carnea	Africa	Egypt	NA	26.67	29.981	NA	in_situ	25	NA	NA	NA	NA	NA	NA	NA	NA	NA	NA	NA	NA	NA	NA	NA	NA	NA	60	NA	4.1	4.1	NA	4.7	80.4	NA	NA	210	NA	80.4	0.59	82.128	NA	NA	NA	NA	NA	NA
77	ID_14	NA	regional_journal	Chrysoperla_carnea	Africa	Egypt	NA	26.67	29.981	NA	in_situ	25	NA	NA	NA	NA	NA	NA	NA	NA	NA	NA	NA	NA	NA	NA	NA	NA	NA	60	NA	3.6	3.6	NA	4.3	89.3	NA	NA	10.3	NA	89.3	0.65	113.386	NA	NA	NA	NA	NA	NA
78	ID_15	https://doi.org/10.1186/s41938-020-00341-x	peer_reviewed	Chrysoperla_carnea	NA	NA	NA	NA		250	in_situ	NA	9.9	30.69	33.82	10.9	30.22	37.66	11.91	30.9	33.14	11.4	30.34	34.04	11.62	31.75	32.14	NA	NA	NA	NA	NA	NA	NA	NA	NA	NA	NA	NA	NA	NA	NA	NA	NA	NA	NA	NA	NA	NA
79	ID_15	https://doi.org/10.1186/s41938-020-00341-x	peer_reviewed	Chrysoperla_carnea	NA	NA	NA	NA		250	in_situ	15	NA	NA	NA	NA	NA	NA	NA	NA	NA	NA	NA	NA	NA	NA	NA	NA	NA	NA	NA	NA	NA	NA	12.49	NA	10.94	9.8	10.41	36.13	NA	NA	NA	NA	NA	NA	NA	NA	NA
80	ID_15	https://doi.org/10.1186/s41938-020-00341-x	peer_reviewed	Chrysoperla_carnea	NA	NA	NA	NA		250	in_situ	20	NA	NA	NA	NA	NA	NA	NA	NA	NA	NA	NA	NA	NA	NA	NA	NA	NA	NA	NA	NA	NA	NA	6.21	NA	5.12	4.06	4.45	14.69	NA	NA	NA	NA	NA	NA	NA	NA	NA
81	ID_15	https://doi.org/10.1186/s41938-020-00341-x	peer_reviewed	Chrysoperla_carnea	NA	NA	NA	NA		250	in_situ	25	NA	NA	NA	NA	NA	NA	NA	NA	NA	NA	NA	NA	NA	NA	NA	NA	NA	NA	NA	NA	NA	NA	4.05	NA	3.24	2.77	2.67	9.8	NA	NA	NA	NA	NA	NA	NA	NA	NA
82	ID_15	https://doi.org/10.1186/s41938-020-00341-x	peer_reviewed	Chrysoperla_carnea	NA	NA	NA	NA		250	in_situ	27	NA	NA	NA	NA	NA	NA	NA	NA	NA	NA	NA	NA	NA	NA	NA	NA	NA	NA	NA	NA	NA	NA	3.45	NA	2.91	2.17	2.2	8.08	NA	NA	NA	NA	NA	NA	NA	NA	NA
83	ID_15	https://doi.org/10.1186/s41938-020-00341-x	peer_reviewed	Chrysoperla_carnea	NA	NA	NA	NA		250	in_situ	30	NA	NA	NA	NA	NA	NA	NA	NA	NA	NA	NA	NA	NA	NA	NA	NA	NA	NA	NA	NA	NA	NA	3	NA	2.79	1.6	1.96	6.43	NA	NA	NA	NA	NA	NA	NA	NA	NA
84	ID_15	https://doi.org/10.1186/s41938-020-00341-x	peer_reviewed	Chrysoperla_carnea	NA	NA	NA	NA		250	in_situ	32	NA	NA	NA	NA	NA	NA	NA	NA	NA	NA	NA	NA	NA	NA	NA	NA	NA	NA	NA	NA	NA	NA	3.22	NA	2.82	1.91	2.17	6.82	NA	NA	NA	NA	NA	NA	NA	NA	NA
85	ID_16	https://link.springer.com/article/10.1007/s10340-003-0021-6	peer_reviewed	Chrysoperla_carnea	Europe	NA	orchards	NA		22	in_situ	25	NA	NA	NA	NA	NA	NA	NA	NA	NA	NA	NA	NA	NA	NA	NA	NA	16_08_00	65	5	8.2	30.2	3.2	NA	NA	2.8	2.8	5.8	7.5	NA	NA	56.05	NA	NA	NA	NA	NA	NA
86	ID_16	https://link.springer.com/article/10.1007/s10340-003-0021-6	peer_reviewed	Chrysoperla_carnea	Europe	NA	orchards	NA		22	in_situ	25	NA	NA	NA	NA	NA	NA	NA	NA	NA	NA	NA	NA	NA	NA	NA	NA	16_08_00	65	10	7.2	27.8	2	NA	NA	2.7	2.6	4.9	7.5	NA	NA	94.87	NA	NA	NA	NA	NA	NA
87	ID_16	https://link.springer.com/article/10.1007/s10340-003-0021-6	peer_reviewed	Chrysoperla_carnea	Europe	NA	orchards	NA		24	in_situ	25	NA	NA	NA	NA	NA	NA	NA	NA	NA	NA	NA	NA	NA	NA	NA	NA	16_08_00	65	20	6.5	31	1.2	NA	NA	2.5	2.6	3.3	7.8	NA	NA	143.9	NA	NA	NA	NA	NA	NA
88	ID_16	https://link.springer.com/article/10.1007/s10340-003-0021-6	peer_reviewed	Chrysoperla_carnea	Europe	NA	orchards	NA		24	in_situ	25	NA	NA	NA	NA	NA	NA	NA	NA	NA	NA	NA	NA	NA	NA	NA	NA	16_08_00	65	40	6.6	29	2.8	NA	NA	2.4	2.6	3.2	7.4	NA	NA	148.95	NA	NA	NA	NA	NA	NA
89	ID_16	https://link.springer.com/article/10.1007/s10340-003-0021-6	peer_reviewed	Chrysoperla_carnea	Europe	NA	orchards	NA		22	in_situ	25	NA	NA	NA	NA	NA	NA	NA	NA	NA	NA	NA	NA	NA	NA	NA	NA	16_08_00	65	80	6.3	37.5	3	NA	NA	2.5	2.4	3.1	7.3	NA	NA	213.55	NA	NA	NA	NA	NA	NA
90	ID_16	https://link.springer.com/article/10.1007/s10340-003-0021-6	peer_reviewed	Chrysoperla_carnea	Europe	NA	orchards	NA		20	in_situ	25	NA	NA	NA	NA	NA	NA	NA	NA	NA	NA	NA	NA	NA	NA	NA	NA	16_08_00	65	160	6	36.6	2.1	NA	NA	2.4	2.4	3.2	7.3	NA	NA	241.85	NA	NA	NA	NA	NA	NA
91	ID_16	https://link.springer.com/article/10.1007/s10340-003-0021-6	peer_reviewed	Chrysoperla_carnea	Europe	NA	orchards	NA		22	in_situ	25	NA	NA	NA	NA	NA	NA	NA	NA	NA	NA	NA	NA	NA	NA	NA	NA	16_08_00	65	250	6.7	34.9	1.9	NA	NA	2.3	2.6	3.3	7.1	NA	NA	234.81	NA	NA	NA	NA	NA	NA
92	ID_17	https://link.springer.com/chapter/10.1007/978-3-662-25812-5_5	book_chapter	Chrysoperla_carnea	North_America	Mexico	NA	23.958	-102.447	NA	in_situ	10.5	NA	NA	NA	NA	NA	NA	NA	NA	NA	NA	NA	NA	NA	NA	NA	333.3	NA	NA	NA	NA	NA	NA	NA	NA	NA	NA	NA	NA	NA	NA	NA	NA	NA	NA	NA	NA	NA
93	ID_17	https://link.springer.com/chapter/10.1007/978-3-662-25812-5_5	book_chapter	Chrysoperla_carnea	North_America	California	NA	36.571	-119.846	NA	in_situ	10.2	NA	NA	NA	NA	NA	NA	NA	NA	NA	NA	NA	NA	NA	NA	NA	358.3	NA	NA	NA	NA	NA	NA	NA	NA	NA	NA	NA	NA	NA	NA	NA	NA	NA	NA	NA	NA	NA
94	ID_17	https://link.springer.com/chapter/10.1007/978-3-662-25812-5_5	book_chapter	Chrysoperla_carnea	North_America	New_York	NA	40.714	-74.02	NA	in_situ	9.5	NA	NA	NA	NA	NA	NA	NA	NA	NA	NA	NA	NA	NA	NA	NA	376.7	NA	NA	NA	NA	NA	NA	NA	NA	NA	NA	NA	NA	NA	NA	NA	NA	NA	NA	NA	NA	NA
95	ID_17	https://link.springer.com/chapter/10.1007/978-3-662-25812-5_5	book_chapter	Chrysoperla_carnea	North_America	Alaska	NA	64.86	-150.878	NA	in_situ	9.8	NA	NA	NA	NA	NA	NA	NA	NA	NA	NA	NA	NA	NA	NA	NA	300.4	NA	NA	NA	NA	NA	NA	NA	NA	NA	NA	NA	NA	NA	NA	NA	NA	NA	NA	NA	NA	NA
96	ID_17	https://link.springer.com/chapter/10.1007/978-3-662-25812-5_5	book_chapter	Chrysoperla_downesi	North_America	Montana	NA	46.897	-109.629	NA	in_situ	10.9	NA	NA	NA	NA	NA	NA	NA	NA	NA	NA	NA	NA	NA	NA	NA	355.9	NA	NA	NA	NA	NA	NA	NA	NA	NA	NA	NA	NA	NA	NA	NA	NA	NA	NA	NA	NA	NA
97	ID_17	https://link.springer.com/chapter/10.1007/978-3-662-25812-5_5	book_chapter	Chrysoperla_downesi	North_America	New_York	NA	40.714	-74.02	NA	in_situ	10.8	NA	NA	NA	NA	NA	NA	NA	NA	NA	NA	NA	NA	NA	NA	NA	378	NA	NA	NA	NA	NA	NA	NA	NA	NA	NA	NA	NA	NA	NA	NA	NA	NA	NA	NA	NA	NA
98	ID_18	https://doi.org/10.1016/j.chemosphere.2009.05.029	peer_reviewed	Chrysoperla_externa	South_America	La_Plata_area__Argentina	NA	-34.922	-57.958	220	in_situ	25	NA	NA	NA	NA	NA	NA	NA	NA	NA	NA	NA	NA	NA	NA	NA	NA	16_08_00	75	NA	3.06	NA	NA	NA	NA	NA	NA	NA	19.4	NA	NA	493.4	NA	NA	NA	NA	NA	NA
99	ID_19	https://doi.org/10.25100/socolen.v38i1.8918	peer_reviewed	Chrysoperla_externa	South_America	Universidade_Federal_de_Lavras_(UFLA)__Brazil	citrus_orchard	-21.232	-44.994	40	in_situ	25	NA	NA	NA	NA	NA	NA	NA	NA	NA	NA	NA	NA	NA	NA	NA	NA	12_12_00	70	NA	4.8	NA	NA	4.6	NA	3	3	2.6	10.2	97.5	NA	NA	NA	NA	NA	NA	NA	NA
100	ID_20	https://doi.org/10.1006/bcon.1994.1002	peer_reviewed	Chrysoperla_externa	North_America	Honduras	NA	14.908	-88.878	25	in_situ	15.6	NA	NA	NA	NA	NA	NA	NA	NA	NA	NA	NA	NA	NA	NA	NA	62.8	NA	NA	NA	18.1	0	NA	14	NA	11.1	8.9	12.5	36.2	100	NA	NA	NA	NA	NA	NA	NA	NA
101	ID_20	https://doi.org/10.1006/bcon.1994.1002	peer_reviewed	Chrysoperla_externa	North_America	Honduras	NA	14.908	-88.878	25	in_situ	18.3	NA	NA	NA	NA	NA	NA	NA	NA	NA	NA	NA	NA	NA	NA	NA	46.1	NA	NA	NA	13.3	8.3	NA	9.2	NA	6	5.2	7.5	21.5	100	NA	NA	NA	NA	NA	NA	NA	NA
102	ID_20	https://doi.org/10.1006/bcon.1994.1002	peer_reviewed	Chrysoperla_externa	North_America	Honduras	NA	14.908	-88.878	25	in_situ	21.1	NA	NA	NA	NA	NA	NA	NA	NA	NA	NA	NA	NA	NA	NA	NA	30.2	NA	NA	NA	12.6	12.1	NA	6.5	NA	4.8	3.5	5.2	14.7	100	NA	NA	NA	NA	NA	NA	NA	NA
103	ID_20	https://doi.org/10.1006/bcon.1994.1002	peer_reviewed	Chrysoperla_externa	North_America	Honduras	NA	14.908	-88.878	25	in_situ	23.9	NA	NA	NA	NA	NA	NA	NA	NA	NA	NA	NA	NA	NA	NA	NA	47.1	NA	NA	NA	8.3	24	NA	5	NA	3.4	2.8	4	10.9	100	NA	NA	NA	NA	NA	NA	NA	NA
104	ID_20	https://doi.org/10.1006/bcon.1994.1002	peer_reviewed	Chrysoperla_externa	North_America	Honduras	NA	14.908	-88.878	25	in_situ	26.7	NA	NA	NA	NA	NA	NA	NA	NA	NA	NA	NA	NA	NA	NA	NA	134.1	NA	NA	NA	6.9	26.5	NA	5.4	NA	3	2	3.2	9.3	100	NA	NA	NA	NA	NA	NA	NA	NA
105	ID_20	https://doi.org/10.1006/bcon.1994.1002	peer_reviewed	Chrysoperla_externa	North_America	Honduras	NA	14.908	-88.878	25	in_situ	21.1	NA	NA	NA	NA	NA	NA	NA	NA	NA	NA	NA	NA	NA	NA	NA	NA	10_14_00	NA	NA	NA	NA	NA	NA	NA	NA	NA	NA	NA	NA	NA	NA	96	80	NA	NA	NA	NA
106	ID_20	https://doi.org/10.1006/bcon.1994.1002	peer_reviewed	Chrysoperla_externa	North_America	Honduras	NA	14.908	-88.878	25	in_situ	21.1	NA	NA	NA	NA	NA	NA	NA	NA	NA	NA	NA	NA	NA	NA	NA	NA	14_10_00	NA	NA	NA	NA	NA	NA	NA	NA	NA	NA	NA	NA	NA	NA	96.7	46.7	NA	NA	NA	NA
107	ID_20	https://doi.org/10.1006/bcon.1994.1002	peer_reviewed	Chrysoperla_externa	South_America	Brazil	NA	-15.799	-47.892	25	in_situ	23.9	NA	NA	NA	NA	NA	NA	NA	NA	NA	NA	NA	NA	NA	NA	NA	NA	16_08_00	NA	NA	NA	NA	NA	NA	NA	NA	NA	NA	NA	NA	NA	NA	100	88.9	NA	NA	NA	NA
108	ID_20	https://doi.org/10.1006/bcon.1994.1002	peer_reviewed	Chrysoperla_externa	South_America	Chile	NA	-18.478	-70.314	25	in_situ	23.9	NA	NA	NA	NA	NA	NA	NA	NA	NA	NA	NA	NA	NA	NA	NA	NA	10_14_00	NA	NA	NA	NA	NA	NA	NA	NA	NA	NA	NA	NA	NA	NA	25	NA	NA	NA	NA	NA
109	ID_20	https://doi.org/10.1006/bcon.1994.1002	peer_reviewed	Chrysoperla_externa	South_America	Chile	NA	-18.478	-70.314	25	in_situ	23.9	NA	NA	NA	NA	NA	NA	NA	NA	NA	NA	NA	NA	NA	NA	NA	NA	11.13	NA	NA	NA	NA	NA	NA	NA	NA	NA	NA	NA	NA	NA	NA	50	NA	NA	NA	NA	NA
110	ID_20	https://doi.org/10.1006/bcon.1994.1002	peer_reviewed	Chrysoperla_externa	South_America	Chile	NA	-18.478	-70.314	25	in_situ	23.9	NA	NA	NA	NA	NA	NA	NA	NA	NA	NA	NA	NA	NA	NA	NA	NA	12.12	NA	NA	NA	NA	NA	NA	NA	NA	NA	NA	NA	NA	NA	NA	83.3	NA	NA	NA	NA	NA
111	ID_20	https://doi.org/10.1006/bcon.1994.1002	peer_reviewed	Chrysoperla_externa	South_America	Chile	NA	-18.478	-70.314	25	in_situ	23.9	NA	NA	NA	NA	NA	NA	NA	NA	NA	NA	NA	NA	NA	NA	NA	NA	13.11	NA	NA	NA	NA	NA	NA	NA	NA	NA	NA	NA	NA	NA	NA	80	NA	NA	NA	NA	NA
112	ID_20	https://doi.org/10.1006/bcon.1994.1002	peer_reviewed	Chrysoperla_externa	South_America	Chile	NA	-18.478	-70.314	25	in_situ	23.9	NA	NA	NA	NA	NA	NA	NA	NA	NA	NA	NA	NA	NA	NA	NA	NA	14.1	NA	NA	NA	NA	NA	NA	NA	NA	NA	NA	NA	NA	NA	NA	91.7	NA	NA	NA	NA	NA
113	ID_20	https://doi.org/10.1006/bcon.1994.1002	peer_reviewed	Chrysoperla_externa	North_America	Honduras	NA	14.908	-88.878	25	in_situ	11.8	NA	NA	NA	NA	NA	NA	NA	NA	NA	NA	NA	NA	NA	NA	NA	320.1	NA	NA	NA	NA	NA	NA	NA	NA	NA	NA	NA	NA	NA	NA	NA	NA	NA	NA	NA	NA	NA
114	ID_20	https://doi.org/10.1006/bcon.1994.1002	peer_reviewed	Chrysoperla_harrisii	North_America	New_York	NA	40.714	-74.013	25	in_situ	12	NA	NA	NA	NA	NA	NA	NA	NA	NA	NA	NA	NA	NA	NA	NA	566	NA	NA	NA	NA	NA	NA	NA	NA	NA	NA	NA	NA	NA	NA	NA	NA	NA	NA	NA	NA	NA
115	ID_21	https://www.eje.cz/artkey/eje-201202-0006_Effect_of_different_prey_species_on_the_life_history_parameters_of_Chrysoperla_sinica_Neuroptera_Chrysopidae.php	peer_reviewed	Chrysoperla_nipponensis	Asia	Hebei_Province	NA	39.536	116.681	40	in_situ	25	NA	NA	NA	NA	NA	NA	NA	NA	NA	NA	NA	NA	NA	NA	NA	NA	16_08_00	65	NA	NA	NA	NA	NA	NA	4.16	3.09	3.29	9.85	66.7	NA	NA	NA	NA	NA	NA	NA	NA
116	ID_21	https://www.eje.cz/artkey/eje-201202-0006_Effect_of_different_prey_species_on_the_life_history_parameters_of_Chrysoperla_sinica_Neuroptera_Chrysopidae.php	peer_reviewed	Chrysoperla_nipponensis	Asia	Hebei_Province	NA	39.536	116.681	39	in_situ	25	NA	NA	NA	NA	NA	NA	NA	NA	NA	NA	NA	NA	NA	NA	NA	NA	16_08_00	65	NA	NA	NA	NA	NA	NA	4.03	2.89	3.26	9.95	78	NA	NA	NA	NA	NA	NA	NA	NA
117	ID_21	https://www.eje.cz/artkey/eje-201202-0006_Effect_of_different_prey_species_on_the_life_history_parameters_of_Chrysoperla_sinica_Neuroptera_Chrysopidae.php	peer_reviewed	Chrysoperla_nipponensis	Asia	Hebei_Province	NA	39.536	116.681	36	in_situ	25	NA	NA	NA	NA	NA	NA	NA	NA	NA	NA	NA	NA	NA	NA	NA	NA	16_08_00	65	NA	NA	NA	NA	NA	NA	5.4	3.69	3.93	10.63	80	NA	NA	NA	NA	NA	NA	NA	NA
118	ID_21	https://www.eje.cz/artkey/eje-201202-0006_Effect_of_different_prey_species_on_the_life_history_parameters_of_Chrysoperla_sinica_Neuroptera_Chrysopidae.php	peer_reviewed	Chrysoperla_nipponensis	Asia	Hebei_Province	NA	39.536	116.681	41	in_situ	25	NA	NA	NA	NA	NA	NA	NA	NA	NA	NA	NA	NA	NA	NA	NA	NA	16_08_00	65	NA	NA	NA	NA	NA	NA	4.09	2.92	3.72	9.76	82	NA	NA	NA	NA	NA	NA	NA	NA
119	ID_21	https://www.eje.cz/artkey/eje-201202-0006_Effect_of_different_prey_species_on_the_life_history_parameters_of_Chrysoperla_sinica_Neuroptera_Chrysopidae.php	peer_reviewed	Chrysoperla_nipponensis	Asia	Hebei_Province	NA	39.536	116.681	40	in_situ	25	NA	NA	NA	NA	NA	NA	NA	NA	NA	NA	NA	NA	NA	NA	NA	NA	16_08_00	65	NA	NA	NA	NA	NA	NA	3.86	2.73	3.26	9.02	66.7	NA	NA	NA	NA	NA	NA	NA	NA
120	ID_21	https://www.eje.cz/artkey/eje-201202-0006_Effect_of_different_prey_species_on_the_life_history_parameters_of_Chrysoperla_sinica_Neuroptera_Chrysopidae.php	peer_reviewed	Chrysoperla_nipponensis	Asia	Hebei_Province	NA	39.536	116.681	40	in_situ	25	NA	NA	NA	NA	NA	NA	NA	NA	NA	NA	NA	NA	NA	NA	NA	NA	16_08_00	65	NA	NA	NA	NA	NA	NA	3.73	2.7	3	9.33	60	NA	NA	NA	NA	NA	NA	NA	NA
121	ID_22	https://doi.org/10.1016/j.biocontrol.2006.12.004	peer_reviewed	Chrysopodes_lineafrons	South_America	Rio_de_Janeiro__Brazil	mixed-fruit_orchard	-21.45	-41.18	50	in_situ	14.5	NA	NA	NA	NA	NA	NA	NA	NA	NA	NA	NA	NA	NA	NA	NA	NA	16_08_00	NA	NA	NA	0	NA	15.6	NA	15.1	13.5	NA	NA	0	0	NA	NA	NA	NA	NA	NA	NA
122	ID_22	https://doi.org/10.1016/j.biocontrol.2006.12.004	peer_reviewed	Chrysopodes_lineafrons	South_America	Rio_de_Janeiro__Brazil	mixed-fruit_orchard	-21.45	-41.18	50	in_situ	18	NA	NA	NA	NA	NA	NA	NA	NA	NA	NA	NA	NA	NA	NA	NA	NA	16_08_00	NA	NA	NA	0	NA	11	NA	8.2	7.8	9.1	30.1	30.4	0.64	NA	NA	NA	NA	NA	NA	NA
123	ID_22	https://doi.org/10.1016/j.biocontrol.2006.12.004	peer_reviewed	Chrysopodes_lineafrons	South_America	Rio_de_Janeiro__Brazil	mixed-fruit_orchard	-21.45	-41.18	50	in_situ	21.5	NA	NA	NA	NA	NA	NA	NA	NA	NA	NA	NA	NA	NA	NA	NA	NA	16_08_00	NA	NA	14.8	17.2	NA	8	NA	5.8	5.4	7.6	20.1	56.1	0.43	NA	NA	NA	NA	NA	NA	NA
124	ID_22	https://doi.org/10.1016/j.biocontrol.2006.12.004	peer_reviewed	Chrysopodes_lineafrons	South_America	Rio_de_Janeiro__Brazil	mixed-fruit_orchard	-21.45	-41.18	50	in_situ	25	NA	NA	NA	NA	NA	NA	NA	NA	NA	NA	NA	NA	NA	NA	NA	NA	16_08_00	NA	NA	10	32.5	NA	5.1	NA	4.4	3.1	4.8	13.7	83	0.59	NA	NA	NA	NA	NA	NA	NA
125	ID_22	https://doi.org/10.1016/j.biocontrol.2006.12.004	peer_reviewed	Chrysopodes_lineafrons	South_America	Rio_de_Janeiro__Brazil	mixed-fruit_orchard	-21.45	-41.18	50	in_situ	28.5	NA	NA	NA	NA	NA	NA	NA	NA	NA	NA	NA	NA	NA	NA	NA	NA	16_08_00	NA	NA	12	19.7	NA	4.7	NA	3.6	2.9	3.6	12	74.5	0.49	NA	NA	NA	NA	NA	NA	NA
126	ID_22	https://doi.org/10.1016/j.biocontrol.2006.12.004	peer_reviewed	Chrysopodes_lineafrons	South_America	Rio_de_Janeiro__Brazil	mixed-fruit_orchard	-21.45	-41.18	50	in_vivo	26.7	NA	NA	NA	NA	NA	NA	NA	NA	NA	NA	NA	NA	NA	NA	NA	NA	NA	74.9	NA	7	8	NA	5.4	NA	4.7	3.8	3.7	13.5	85.2	0.52	NA	NA	NA	NA	NA	NA	NA
127	ID_22	https://doi.org/10.1016/j.biocontrol.2006.12.004	peer_reviewed	Chrysopodes_lineafrons	South_America	Rio_de_Janeiro__Brazil	mixed-fruit_orchard	-21.45	-41.18	50	in_vivo	27.9	NA	NA	NA	NA	NA	NA	NA	NA	NA	NA	NA	NA	NA	NA	NA	NA	NA	73.8	NA	7.5	16.5	NA	4.5	NA	3.8	3.7	2.8	13.4	57.9	0.45	NA	NA	NA	NA	NA	NA	NA
128	ID_22	https://doi.org/10.1016/j.biocontrol.2006.12.004	peer_reviewed	Chrysopodes_lineafrons	South_America	Rio_de_Janeiro__Brazil	mixed-fruit_orchard	-21.45	-41.18	50	in_vivo	26.8	NA	NA	NA	NA	NA	NA	NA	NA	NA	NA	NA	NA	NA	NA	NA	NA	NA	75.8	NA	8	33.7	NA	4.2	NA	4.1	4.6	3	13.9	91.1	0.51	NA	NA	NA	NA	NA	NA	NA
129	ID_22	https://doi.org/10.1016/j.biocontrol.2006.12.004	peer_reviewed	Chrysopodes_lineafrons	South_America	Rio_de_Janeiro__Brazil	mixed-fruit_orchard	-21.45	-41.18	50	in_vivo	23.6	NA	NA	NA	NA	NA	NA	NA	NA	NA	NA	NA	NA	NA	NA	NA	NA	NA	77.9	NA	13.1	26.6	NA	5.4	NA	5.1	5.3	5.5	18.2	69.6	0.57	NA	NA	NA	NA	NA	NA	NA
130	ID_22	https://doi.org/10.1016/j.biocontrol.2006.12.004	peer_reviewed	Chrysopodes_lineafrons	South_America	Rio_de_Janeiro__Brazil	mixed-fruit_orchard	-21.45	-41.18	50	in_vivo	21.7	NA	NA	NA	NA	NA	NA	NA	NA	NA	NA	NA	NA	NA	NA	NA	NA	NA	76.3	NA	13.2	24.6	NA	6.9	NA	6.5	4.9	4.9	20.2	69.8	0.58	NA	NA	NA	NA	NA	NA	NA
131	ID_22	https://doi.org/10.1016/j.biocontrol.2006.12.004	peer_reviewed	Chrysopodes_lineafrons	South_America	Rio_de_Janeiro__Brazil	mixed-fruit_orchard	-21.45	-41.18	50	in_vivo	22.2	NA	NA	NA	NA	NA	NA	NA	NA	NA	NA	NA	NA	NA	NA	NA	NA	NA	75.6	NA	13.4	21.2	NA	7.3	NA	5.8	3.5	4.8	18.9	56.7	0.44	NA	NA	NA	NA	NA	NA	NA
132	ID_22	https://doi.org/10.1016/j.biocontrol.2006.12.004	peer_reviewed	Chrysopodes_lineafrons	South_America	Rio_de_Janeiro__Brazil	mixed-fruit_orchard	-21.45	-41.18	50	in_vivo	23.3	NA	NA	NA	NA	NA	NA	NA	NA	NA	NA	NA	NA	NA	NA	NA	NA	NA	80.5	NA	9.5	34.2	NA	6.6	NA	5.6	4.2	5.5	16.6	63.7	0.53	NA	NA	NA	NA	NA	NA	NA
133	ID_22	https://doi.org/10.1016/j.biocontrol.2006.12.004	peer_reviewed	Chrysopodes_lineafrons	South_America	Rio_de_Janeiro__Brazil	mixed-fruit_orchard	-21.45	-41.18	50	in_vivo	25.9	NA	NA	NA	NA	NA	NA	NA	NA	NA	NA	NA	NA	NA	NA	NA	NA	NA	78.3	NA	8.9	25.5	NA	5.2	NA	4.4	3.8	4.7	13.6	72.7	0.62	NA	NA	NA	NA	NA	NA	NA
134	ID_23	https://doi.org/10.1093/aesa/91.5.608	peer_reviewed	Kymachrysa_placita	North_America	eastern_and_western_United_States	NA	39.709	-101.955	15	in_situ	24	NA	NA	NA	NA	NA	NA	NA	NA	NA	NA	NA	NA	NA	NA	NA	NA	NA	NA	NA	NA	NA	NA	NA	NA	NA	NA	NA	NA	13	NA	NA	NA	NA	13	53	33	NA
135	ID_23	https://doi.org/10.1093/aesa/91.5.608	peer_reviewed	Kymachrysa_placita	North_America	eastern_and_western_United_States	NA	39.709	-101.955	36	in_situ	24	NA	NA	NA	NA	NA	NA	NA	NA	NA	NA	NA	NA	NA	NA	NA	NA	10_14_00	NA	NA	NA	NA	NA	8.5	NA	19	NA	NA	NA	53	NA	NA	NA	NA	NA	NA	NA	NA
136	ID_23	https://doi.org/10.1093/aesa/91.5.608	peer_reviewed	Kymachrysa_placita	North_America	eastern_and_western_United_States	NA	39.709	-101.955	15	in_situ	24	NA	NA	NA	NA	NA	NA	NA	NA	NA	NA	NA	NA	NA	NA	NA	NA	12_12_00	NA	NA	NA	NA	NA	9	NA	16	81	NA	NA	53	NA	NA	NA	NA	NA	NA	NA	NA
137	ID_23	https://doi.org/10.1093/aesa/91.5.608	peer_reviewed	Kymachrysa_placita	North_America	eastern_and_western_United_States	NA	39.709	-101.955	16	in_situ	24	NA	NA	NA	NA	NA	NA	NA	NA	NA	NA	NA	NA	NA	NA	NA	NA	14_10_00	NA	NA	NA	NA	NA	8	NA	18	71	16	22	0	NA	NA	NA	NA	NA	NA	NA	NA
138	ID_23	https://doi.org/10.1093/aesa/91.5.608	peer_reviewed	Kymachrysa_placita	North_America	eastern_and_western_United_States	NA	39.709	-101.955	16	in_situ	24	NA	NA	NA	NA	NA	NA	NA	NA	NA	NA	NA	NA	NA	NA	NA	NA	16_08_00	NA	NA	NA	NA	NA	9.5	NA	8	7	8	22.5	0	NA	NA	NA	NA	NA	NA	NA	NA
139	ID_24	https://doi.org/10.1016/j.biocontrol.2006.12.004	peer_reviewed	Leucochrysa_varia	South_America	Desengano_State_Park_in_northern_Rio_de_Janeiro_State__Brazil	NA	-21.856	-41.846	25	in_situ	18	NA	NA	NA	NA	NA	NA	NA	NA	NA	NA	NA	NA	NA	NA	NA	NA	16_08_00	75	NA	NA	NA	NA	10.5	NA	11.7	11.6	14.3	31.2	20	NA	NA	NA	NA	NA	NA	NA	NA
140	ID_24	https://doi.org/10.1016/j.biocontrol.2006.12.004	peer_reviewed	Leucochrysa_varia	South_America	Desengano_State_Park_in_northern_Rio_de_Janeiro_State__Brazil	NA	-21.856	-41.846	25	in_situ	21	NA	NA	NA	NA	NA	NA	NA	NA	NA	NA	NA	NA	NA	NA	NA	NA	16_08_00	75	NA	NA	NA	NA	8.9	NA	9.3	9.8	12.2	26.3	12	NA	NA	NA	NA	NA	NA	NA	NA
141	ID_24	https://doi.org/10.1016/j.biocontrol.2006.12.004	peer_reviewed	Leucochrysa_varia	South_America	Desengano_State_Park_in_northern_Rio_de_Janeiro_State__Brazil	NA	-21.856	-41.846	25	in_situ	24	NA	NA	NA	NA	NA	NA	NA	NA	NA	NA	NA	NA	NA	NA	NA	NA	16_08_00	75	NA	NA	NA	NA	6.2	NA	6.5	6.6	9.1	20.4	32	NA	NA	NA	NA	NA	NA	NA	NA
142	ID_24	https://doi.org/10.1016/j.biocontrol.2006.12.004	peer_reviewed	Leucochrysa_varia	South_America	Desengano_State_Park_in_northern_Rio_de_Janeiro_State__Brazil	NA	-21.856	-41.846	25	in_situ	27	NA	NA	NA	NA	NA	NA	NA	NA	NA	NA	NA	NA	NA	NA	NA	NA	16_08_00	75	NA	NA	NA	NA	5.5	NA	6.2	5.7	9.7	0	0	NA	NA	NA	NA	NA	NA	NA	NA
143	ID_24	https://doi.org/10.1016/j.biocontrol.2006.12.004	peer_reviewed	Leucochrysa_varia	South_America	Desengano_State_Park_in_northern_Rio_de_Janeiro_State__Brazil	NA	-21.856	-41.846	25	in_situ	30	NA	NA	NA	NA	NA	NA	NA	NA	NA	NA	NA	NA	NA	NA	NA	NA	16_08_00	75	NA	NA	NA	NA	5	NA	6.1	5.9	9	0	0	NA	NA	NA	NA	NA	NA	NA	NA
144	ID_25	https://doi.org/10.1653/024.098.0410	peer_reviewed	Mallada_basalis	Asia	Wenchang_City__Hainan_Prov__China	NA	19.549	110.797	NA	in_situ	26	NA	NA	NA	NA	NA	NA	NA	NA	NA	NA	NA	NA	NA	NA	NA	NA	16_08_00	70	NA	NA	22.7	NA	NA	NA	5.53	3.07	4.48	9.05	NA	NA	NA	NA	NA	NA	NA	NA	NA
145	ID_26	https://doi.org/10.1111/afe.12221	peer_reviewed	Mallada_desjardinsi	Asia	Jorhat_region_of_Assam__India	NA	26.75	94.22	25	in_situ	25	NA	NA	NA	NA	NA	NA	NA	NA	NA	NA	NA	NA	NA	NA	NA	NA	16_08_00	75	NA	6.37	32.13	NA	NA	88.5	3.57	4.07	5.17	10.27	89.53	NA	NA	NA	NA	NA	NA	NA	NA
146	ID_26	https://doi.org/10.1111/afe.12221	peer_reviewed	Mallada_desjardinsi	Asia	Jorhat_region_of_Assam__India	NA	26.75	94.22	25	in_situ	25	NA	NA	NA	NA	NA	NA	NA	NA	NA	NA	NA	NA	NA	NA	NA	NA	16_08_00	75	NA	6.6	32.4	NA	NA	88.03	3.9	4.47	5.5	10.57	88.9	NA	NA	NA	NA	NA	NA	NA	NA
147	ID_27	https://hilgardia.ucanr.edu/Abstract/?a=hilg.v36n11p391	peer_reviewed	Meleoma_dolicharthra	Europe	NA	NA	NA		NA	in_situ	NA	NA	NA	NA	NA	NA	NA	NA	NA	NA	NA	NA	NA	NA	NA	NA	NA	NA	NA	NA	NA	NA	NA	6.3	NA	6.7	6	11.1	10.5	NA	NA	NA	NA	NA	NA	NA	NA	NA
148	ID_27	https://hilgardia.ucanr.edu/Abstract/?a=hilg.v36n11p391	peer_reviewed	Meleoma_emuncta	Europe	NA	NA	NA		NA	in_situ	NA	NA	NA	NA	NA	NA	NA	NA	NA	NA	NA	NA	NA	NA	NA	NA	NA	NA	NA	NA	NA	NA	NA	7.7	NA	7.5	4.9	9.1	13.2	NA	NA	NA	NA	NA	NA	NA	NA	NA
149	ID_27	https://hilgardia.ucanr.edu/Abstract/?a=hilg.v36n11p391	peer_reviewed	Meleoma_kennethi	Europe	NA	NA	NA		NA	in_situ	NA	NA	NA	NA	NA	NA	NA	NA	NA	NA	NA	NA	NA	NA	NA	NA	NA	NA	NA	NA	NA	NA	NA	5.8	NA	6.3	6.6	12.5	11.4	NA	NA	NA	NA	NA	NA	NA	NA	NA
150	ID_27	https://hilgardia.ucanr.edu/Abstract/?a=hilg.v36n11p391	peer_reviewed	Pseudomallada_handschini	North_America	strawberry_canyon	NA	37.874	-122.238	NA	in_situ	NA	NA	NA	NA	NA	NA	NA	NA	NA	NA	NA	NA	NA	NA	NA	NA	NA	NA	NA	NA	NA	NA	NA	NA	NA	NA	NA	NA	NA	NA	NA	NA	NA	NA	NA	NA	NA	NA
151	ID_28	NA	book_chapter	Chrysopa_carnea	North_America	NA	NA	NA		472	in_situ	24	NA	NA	NA	NA	NA	NA	NA	NA	NA	NA	NA	NA	NA	NA	NA	NA	NA	NA	NA	NA	NA	NA	5.3	NA	5.8	3.5	9	9.6	NA	NA	NA	NA	NA	NA	NA	NA	NA
152	ID_28	NA	book_chapter	Chrysopa_nigricornis	North_America	NA	NA	NA		575	in_situ	24	NA	NA	NA	NA	NA	NA	NA	NA	NA	NA	NA	NA	NA	NA	NA	NA	NA	NA	NA	NA	NA	NA	4.7	NA	5.5	3.6	19.2	14.5	NA	NA	NA	NA	NA	NA	NA	NA	NA
153	ID_28	NA	book_chapter	Meleoma_emuncta	North_America	NA	NA	NA		253	in_situ	24	NA	NA	NA	NA	NA	NA	NA	NA	NA	NA	NA	NA	NA	NA	NA	NA	NA	NA	NA	NA	NA	NA	7.7	NA	7.5	4.9	215.5	13.2	NA	NA	NA	NA	NA	NA	NA	NA	NA
154	ID_28	NA	book_chapter	Meleoma_dolicharthra	North_America	NA	NA	NA		94	in_situ	24	NA	NA	NA	NA	NA	NA	NA	NA	NA	NA	NA	NA	NA	NA	NA	NA	NA	NA	NA	NA	NA	NA	6.3	NA	6.7	6	199.2	10.5	NA	NA	NA	NA	NA	NA	NA	NA	NA
155	ID_28	NA	book_chapter	Nothochrysa_californica	North_America	NA	NA	NA		326	in_situ	24	NA	NA	NA	NA	NA	NA	NA	NA	NA	NA	NA	NA	NA	NA	NA	NA	NA	NA	NA	NA	NA	NA	7.3	NA	6.3	4.8	219	69	NA	NA	NA	NA	NA	NA	NA	NA	NA
156	ID_28	https://link.springer.com/article/10.1007/BF02371658	peer_reviewed	Micromus_angulatus	Europe	France	agrocenosis	46.672	2.013	NA	in_situ	20	NA	NA	NA	NA	NA	NA	NA	NA	NA	NA	NA	NA	NA	NA	NA	NA	NA	NA	NA	NA	NA	NA	NA	NA	NA	NA	NA	NA	NA	NA	NA	NA	NA	NA	NA	NA	NA
157	ID_29	https://doi.org/10.30843/nzpp.2008.61.6813	peer_reviewed	Micromus_tasmaniae	Europe	zonda_resources_Ltd__Pukekohe__New_Zealand	NA	-37.246	174.706	45	in_situ	21	NA	NA	NA	NA	NA	NA	NA	NA	NA	NA	NA	NA	NA	NA	NA	NA	16_08_00	60	NA	NA	39.22	NA	NA	NA	NA	NA	NA	NA	NA	NA	NA	NA	NA	NA	NA	NA	NA
158	ID_30	https://doi.org/10.1080/03014223.1981.10427967	peer_reviewed	Micromus_tasmaniae	Europe	NA	NA	NA		20	in_situ	10	NA	NA	NA	NA	NA	NA	NA	NA	NA	NA	NA	NA	NA	NA	NA	NA	NA	NA	NA	NA	NA	NA	16	NA	NA	NA	NA	39	NA	NA	NA	NA	NA	NA	NA	NA	NA
159	ID_30	https://doi.org/10.1080/03014223.1981.10427967	peer_reviewed	Micromus_tasmaniae	Europe	NA	NA	NA		20	in_situ	15	NA	NA	NA	NA	NA	NA	NA	NA	NA	NA	NA	NA	NA	NA	NA	NA	NA	NA	NA	NA	NA	NA	10	NA	NA	NA	NA	18	NA	NA	NA	NA	NA	NA	NA	NA	NA
160	ID_30	https://doi.org/10.1080/03014223.1981.10427967	peer_reviewed	Micromus_tasmaniae	Europe	NA	NA	NA		20	in_situ	20	NA	NA	NA	NA	NA	NA	NA	NA	NA	NA	NA	NA	NA	NA	NA	NA	NA	NA	NA	NA	NA	NA	6	NA	NA	NA	NA	11.3	NA	NA	NA	NA	NA	NA	NA	NA	NA
161	ID_30	https://doi.org/10.1080/03014223.1981.10427967	peer_reviewed	Micromus_tasmaniae	Europe	NA	NA	NA		20	in_situ	25	NA	NA	NA	NA	NA	NA	NA	NA	NA	NA	NA	NA	NA	NA	NA	NA	NA	NA	NA	NA	NA	NA	5.8	NA	NA	NA	NA	10	NA	NA	NA	NA	NA	NA	NA	NA	NA
162	ID_30	https://doi.org/10.1080/03014223.1981.10427967	peer_reviewed	Micromus_tasmaniae	Europe	NA	NA	NA		20	in_situ	30	NA	NA	NA	NA	NA	NA	NA	NA	NA	NA	NA	NA	NA	NA	NA	NA	NA	NA	NA	NA	NA	NA	4	NA	NA	NA	NA	0	NA	NA	NA	NA	NA	NA	NA	NA	NA
163	ID_31	NA	regional_journal	Nineta_pallida	Europe	central_Pyrenees	NA	42.84	-0.054	NA	in_situ	21	NA	NA	NA	NA	NA	NA	NA	NA	NA	NA	NA	NA	NA	NA	NA	NA	16_06_00	70	NA	NA	NA	NA	NA	NA	9	7	NA	NA	NA	NA	NA	NA	NA	NA	NA	NA	NA
164	ID_31	NA	regional_journal	Nineta_pallida	Europe	central_Pyrenees	NA	42.84	-0.054	NA	in_situ	21	NA	NA	NA	NA	NA	NA	NA	NA	NA	NA	NA	NA	NA	NA	NA	NA	16_05_00	70	NA	NA	NA	NA	NA	NA	10.5	6.9	NA	NA	NA	NA	NA	NA	NA	NA	NA	NA	NA
165	ID_31	NA	regional_journal	Nineta_pallida	Europe	central_Pyrenees	NA	42.84	-0.054	NA	in_situ	21	NA	NA	NA	NA	NA	NA	NA	NA	NA	NA	NA	NA	NA	NA	NA	NA	16_04_00	70	NA	NA	NA	NA	NA	NA	14.6	6.6	NA	NA	NA	NA	NA	NA	NA	NA	NA	NA	NA
166	ID_31	NA	regional_journal	Nineta_pallida	Europe	central_Pyrenees	NA	42.84	-0.054	NA	in_situ	21	NA	NA	NA	NA	NA	NA	NA	NA	NA	NA	NA	NA	NA	NA	NA	NA	16_03_00	70	NA	NA	NA	NA	NA	NA	13.2	6.7	NA	NA	NA	NA	NA	NA	NA	NA	NA	NA	NA
167	ID_31	NA	regional_journal	Nineta_pallida	Europe	central_Pyrenees	NA	42.84	-0.054	NA	in_situ	21	NA	NA	NA	NA	NA	NA	NA	NA	NA	NA	NA	NA	NA	NA	NA	NA	16_02_00	70	NA	NA	NA	NA	NA	NA	9.2	6.9	NA	NA	NA	NA	NA	NA	NA	NA	NA	NA	NA
168	ID_31	NA	regional_journal	Nineta_pallida	Europe	central_Pyrenees	NA	42.84	-0.054	NA	in_situ	21	NA	NA	NA	NA	NA	NA	NA	NA	NA	NA	NA	NA	NA	NA	NA	NA	16_01_00	70	NA	NA	NA	NA	NA	NA	5.8	6.8	NA	NA	NA	NA	NA	NA	NA	NA	NA	NA	NA
169	ID_31	NA	regional_journal	Nineta_pallida	Europe	central_Pyrenees	NA	42.84	-0.054	NA	in_situ	21	NA	NA	NA	NA	NA	NA	NA	NA	NA	NA	NA	NA	NA	NA	NA	NA	16_00_00	70	NA	NA	NA	NA	NA	NA	5.2	6.7	NA	NA	NA	NA	NA	NA	NA	NA	NA	NA	NA
170	ID_31	NA	regional_journal	Nineta_pallida	Europe	central_Pyrenees	NA	42.84	-0.054	NA	in_situ	21	NA	NA	NA	NA	NA	NA	NA	NA	NA	NA	NA	NA	NA	NA	NA	NA	16_01_00	70	NA	NA	NA	NA	NA	NA	4.1	6.6	10	NA	NA	NA	NA	NA	NA	NA	NA	NA	NA
171	ID_31	NA	regional_journal	Nineta_pallida	Europe	central_Pyrenees	NA	42.84	-0.054	NA	in_situ	21	NA	NA	NA	NA	NA	NA	NA	NA	NA	NA	NA	NA	NA	NA	NA	NA	16_02_00	70	NA	NA	NA	NA	NA	NA	1.6	6.8	9.5	NA	NA	NA	NA	NA	NA	NA	NA	NA	NA
172	ID_31	NA	regional_journal	Nineta_pallida	Europe	central_Pyrenees	NA	42.84	-0.054	NA	in_situ	21	NA	NA	NA	NA	NA	NA	NA	NA	NA	NA	NA	NA	NA	NA	NA	NA	16_03_00	70	NA	NA	NA	NA	NA	NA	NA	6.4	9.7	NA	NA	NA	NA	NA	NA	NA	NA	NA	NA
173	ID_31	NA	regional_journal	Nineta_pallida	Europe	central_Pyrenees	NA	42.84	-0.054	NA	in_situ	21	NA	NA	NA	NA	NA	NA	NA	NA	NA	NA	NA	NA	NA	NA	NA	NA	16_04_00	70	NA	NA	NA	NA	NA	NA	NA	6.8	9.2	NA	NA	NA	NA	NA	NA	NA	NA	NA	NA
174	ID_31	NA	regional_journal	Nineta_pallida	Europe	central_Pyrenees	NA	42.84	-0.054	NA	in_situ	21	NA	NA	NA	NA	NA	NA	NA	NA	NA	NA	NA	NA	NA	NA	NA	NA	16_05_00	70	NA	NA	NA	NA	NA	NA	NA	5.3	9.2	NA	NA	NA	NA	NA	NA	NA	NA	NA	NA
175	ID_31	NA	regional_journal	Nineta_pallida	Europe	central_Pyrenees	NA	42.84	-0.054	NA	in_situ	21	NA	NA	NA	NA	NA	NA	NA	NA	NA	NA	NA	NA	NA	NA	NA	NA	16_06_00	70	NA	NA	NA	NA	NA	NA	NA	NA	11.5	NA	NA	NA	NA	NA	NA	NA	NA	NA	NA
176	ID_31	NA	regional_journal	Nineta_pallida	Europe	central_Pyrenees	NA	42.84	-0.054	NA	in_situ	21	NA	NA	NA	NA	NA	NA	NA	NA	NA	NA	NA	NA	NA	NA	NA	NA	16_07_00	70	NA	NA	NA	NA	NA	NA	NA	NA	8.1	NA	NA	NA	NA	NA	NA	NA	NA	NA	NA
177	ID_31	NA	regional_journal	Nineta_pallida	Europe	central_Pyrenees	NA	42.84	-0.054	NA	in_situ	21	NA	NA	NA	NA	NA	NA	NA	NA	NA	NA	NA	NA	NA	NA	NA	NA	16_08_00	70	NA	NA	NA	NA	NA	NA	NA	NA	4.5	NA	NA	NA	NA	NA	NA	NA	NA	NA	NA
178	ID_31	NA	regional_journal	Nineta_pallida	Europe	NA	NA	NA		NA	in_situ	NA	NA	NA	NA	NA	NA	NA	NA	NA	NA	NA	NA	NA	NA	NA	NA	NA	08_06_00	NA	NA	NA	NA	NA	NA	NA	22.2	10.6	NA	NA	NA	NA	NA	NA	NA	NA	NA	NA	NA
179	ID_31	NA	regional_journal	Nineta_pallida	Europe	NA	NA	NA		NA	in_situ	NA	NA	NA	NA	NA	NA	NA	NA	NA	NA	NA	NA	NA	NA	NA	NA	NA	08_07_00	NA	NA	NA	NA	NA	NA	NA	35.6	11.7	NA	NA	NA	NA	NA	NA	NA	NA	NA	NA	NA
180	ID_31	NA	regional_journal	Nineta_pallida	Europe	NA	NA	NA		NA	in_situ	NA	NA	NA	NA	NA	NA	NA	NA	NA	NA	NA	NA	NA	NA	NA	NA	NA	08_08_00	NA	NA	NA	NA	NA	NA	NA	42	11.3	NA	NA	NA	NA	NA	NA	NA	NA	NA	NA	NA
181	ID_31	NA	regional_journal	Nineta_pallida	Europe	NA	NA	NA		NA	in_situ	NA	NA	NA	NA	NA	NA	NA	NA	NA	NA	NA	NA	NA	NA	NA	NA	NA	08_09_00	NA	NA	NA	NA	NA	NA	NA	36.6	10.2	NA	NA	NA	NA	NA	NA	NA	NA	NA	NA	NA
182	ID_31	NA	regional_journal	Nineta_pallida	Europe	NA	NA	NA		NA	in_situ	NA	NA	NA	NA	NA	NA	NA	NA	NA	NA	NA	NA	NA	NA	NA	NA	NA	08_10_00	NA	NA	NA	NA	NA	NA	NA	21.5	10.5	NA	NA	NA	NA	NA	NA	NA	NA	NA	NA	NA
183	ID_31	NA	regional_journal	Nineta_pallida	Europe	NA	NA	NA		NA	in_situ	NA	NA	NA	NA	NA	NA	NA	NA	NA	NA	NA	NA	NA	NA	NA	NA	NA	08_11_00	NA	NA	NA	NA	NA	NA	NA	8.5	12.2	NA	NA	NA	NA	NA	NA	NA	NA	NA	NA	NA
184	ID_31	NA	regional_journal	Nineta_pallida	Europe	NA	NA	NA		NA	in_situ	NA	NA	NA	NA	NA	NA	NA	NA	NA	NA	NA	NA	NA	NA	NA	NA	NA	08_12_00	NA	NA	NA	NA	NA	NA	NA	5.6	9.2	NA	NA	NA	NA	NA	NA	NA	NA	NA	NA	NA
185	ID_31	NA	regional_journal	Nineta_pallida	Europe	NA	NA	NA		NA	in_situ	NA	NA	NA	NA	NA	NA	NA	NA	NA	NA	NA	NA	NA	NA	NA	NA	NA	08_13_00	NA	NA	NA	NA	NA	NA	NA	4.1	7.2	NA	NA	NA	NA	NA	NA	NA	NA	NA	NA	NA
186	ID_31	NA	regional_journal	Nineta_pallida	Europe	NA	NA	NA		NA	in_situ	NA	NA	NA	NA	NA	NA	NA	NA	NA	NA	NA	NA	NA	NA	NA	NA	NA	08_14_00	NA	NA	NA	NA	NA	NA	NA	1.3	7	9.3	NA	NA	NA	NA	NA	NA	NA	NA	NA	NA
187	ID_31	NA	regional_journal	Nineta_pallida	Europe	NA	NA	NA		NA	in_situ	NA	NA	NA	NA	NA	NA	NA	NA	NA	NA	NA	NA	NA	NA	NA	NA	NA	08_15_00	NA	NA	NA	NA	NA	NA	NA	NA	6.7	9.6	NA	NA	NA	NA	NA	NA	NA	NA	NA	NA
188	ID_31	NA	regional_journal	Nineta_pallida	Europe	NA	NA	NA		NA	in_situ	NA	NA	NA	NA	NA	NA	NA	NA	NA	NA	NA	NA	NA	NA	NA	NA	NA	08_16_00	NA	NA	NA	NA	NA	NA	NA	NA	5	9.1	NA	NA	NA	NA	NA	NA	NA	NA	NA	NA
189	ID_31	NA	regional_journal	Nineta_pallida	Europe	NA	NA	NA		NA	in_situ	NA	NA	NA	NA	NA	NA	NA	NA	NA	NA	NA	NA	NA	NA	NA	NA	NA	08_16_00	NA	NA	NA	NA	NA	NA	NA	NA	4.2	12.4	NA	NA	NA	NA	NA	NA	NA	NA	NA	NA
190	ID_31	NA	regional_journal	Nineta_pallida	Europe	NA	NA	NA		NA	in_situ	NA	NA	NA	NA	NA	NA	NA	NA	NA	NA	NA	NA	NA	NA	NA	NA	NA	08_16_00	NA	NA	NA	NA	NA	NA	NA	NA	2.3	11.7	NA	NA	NA	NA	NA	NA	NA	NA	NA	NA
191	ID_31	NA	regional_journal	Nineta_pallida	Europe	NA	NA	NA		NA	in_situ	NA	NA	NA	NA	NA	NA	NA	NA	NA	NA	NA	NA	NA	NA	NA	NA	NA	08_16_00	NA	NA	NA	NA	NA	NA	NA	NA	NA	11.5	NA	NA	NA	NA	NA	NA	NA	NA	NA	NA
192	ID_32	https://doi.org/10.1111/j.1365-2311.1923.tb02844.x	book_chapter	Nothochrysa_capitata	Europe	NA	NA	NA		NA	in_situ	NA	NA	NA	NA	NA	NA	NA	NA	NA	NA	NA	NA	NA	NA	NA	NA	NA	NA	NA	NA	NA	NA	NA	NA	NA	NA	NA	NA	NA	NA	NA	NA	NA	NA	NA	NA	NA	NA
193	ID_33	https://doi.org/10.1111/j.1570-7458.1988.tb01135.x	peer_reviewed	Peyerimhoffina_gracilis	Europe	Pyrenees	coniferous_forest	42.84	-0.054	NA	in_situ	20	NA	NA	NA	NA	NA	NA	NA	NA	NA	NA	NA	NA	NA	NA	NA	NA	NA	70	NA	NA	30	NA	7.5	NA	NA	NA	NA	16	NA	NA	NA	107.5	NA	NA	NA	NA	NA
194	ID_34	https://doi.org/10.1603/0013-8746(2001)094[0858:PBNCLS]2.0.CO;2	peer_reviewed	Plesiochrysa_brasiliensis	South_America	Brazil	NA	-18.937	-46.407	NA	in_situ	24	NA	NA	NA	NA	NA	NA	NA	NA	NA	NA	NA	NA	NA	NA	NA	NA	16_08_00	NA	NA	NA	NA	NA	3.4	NA	3	2	3.1	12	NA	NA	NA	NA	NA	NA	NA	NA	NA
195	ID_34	https://doi.org/10.1603/0013-8746(2001)094[0858:PBNCLS]2.0.CO;2	peer_reviewed	Plesiochrysa_brasiliensis	South_America	Brazil	NA	-18.937	-46.407	NA	in_situ	25	NA	NA	NA	NA	NA	NA	NA	NA	NA	NA	NA	NA	NA	NA	NA	NA	16_08_00	NA	NA	NA	NA	NA	3	NA	1.6	1.6	2.1	13.3	NA	NA	NA	NA	NA	NA	NA	NA	NA
196	ID_35	NA	regional_journal	Pseudomallada_clathratus	Europe	NA	NA	NA		242	in_situ	NA	NA	NA	NA	NA	NA	NA	NA	NA	NA	NA	NA	NA	NA	NA	NA	NA	NA	NA	NA	NA	NA	NA	NA	NA	9.1	10.3	10.5	26.4	NA	NA	NA	NA	NA	NA	NA	NA	NA
197	ID_36	https://doi.org/10.1603/AN10196	peer_reviewed	Pseudomallada_flavifrons	Europe	Halkidiki__northern_Greece	olive_groves	40.323	23.585	75	in_situ	25	NA	NA	NA	NA	NA	NA	NA	NA	NA	NA	NA	NA	NA	NA	NA	NA	16_08_00	NA	NA	12.7	NA	NA	5.3	NA	5.5	5.4	5.9	15.7	NA	NA	41.94	NA	NA	NA	NA	NA	NA
198	ID_36	https://doi.org/10.1603/AN10196	peer_reviewed	Pseudomallada_flavifrons	Europe	Halkidiki__northern_Greece	olive_groves	40.323	23.585	75	in_situ	25	NA	NA	NA	NA	NA	NA	NA	NA	NA	NA	NA	NA	NA	NA	NA	NA	16_08_00	NA	NA	11.4	NA	NA	5.3	NA	6.4	6.2	10.9	18.5	NA	NA	NA	NA	NA	NA	NA	NA	NA
199	ID_36	https://doi.org/10.1603/AN10196	peer_reviewed	Pseudomallada_zelleri	Europe	Halkidiki__northern_Greece	olive_groves	40.323	23.585	70	in_situ	25	NA	NA	NA	NA	NA	NA	NA	NA	NA	NA	NA	NA	NA	NA	NA	NA	16_08_00	NA	NA	8.7	NA	NA	5.9	NA	4.9	4.1	4.8	13.5	54.3	NA	107.96	NA	NA	NA	NA	NA	NA
200	ID_37	NA	regional_journal	Pseudomallada_handschini	Europe	Epworth__England	NA	53.529	-0.821	202	in_situ	NA	NA	NA	NA	NA	NA	NA	NA	NA	NA	NA	NA	NA	NA	NA	NA	NA	NA	NA	NA	NA	NA	NA	8.1	NA	8.5	14.7	16.9	34.8	NA	NA	NA	NA	NA	NA	NA	NA	NA
201	ID_38	https://doi.org/10.14411/eje.2015.015	peer_reviewed	Pseudomallada_macleodi	North_America	Manhattan__Kansas	NA	39.184	-96.569	12	in_situ	23.9	NA	NA	NA	NA	NA	NA	NA	NA	NA	NA	NA	NA	NA	NA	NA	NA	16_08_00	NA	NA	NA	NA	NA	NA	NA	7.2	6.6	8.5	18.4	100	NA	NA	NA	NA	NA	NA	NA	NA
202	ID_38	https://doi.org/10.14411/eje.2015.015	peer_reviewed	Pseudomallada_macleodi	North_America	Manhattan__Kansas	NA	39.184	-96.569	18	in_situ	23.9	NA	NA	NA	NA	NA	NA	NA	NA	NA	NA	NA	NA	NA	NA	NA	NA	14_10_00	NA	NA	NA	NA	NA	NA	NA	8.2	22.5	77.3	20	82.3	NA	NA	NA	NA	NA	NA	NA	NA
203	ID_38	https://doi.org/10.14411/eje.2015.015	peer_reviewed	Pseudomallada_macleodi	North_America	Manhattan__Kansas	NA	39.184	-96.569	NA	in_situ	23.9	NA	NA	NA	NA	NA	NA	NA	NA	NA	NA	NA	NA	NA	NA	NA	NA	12_12_00	NA	NA	NA	NA	NA	NA	NA	7.3	8.1	108	20	6.3	NA	NA	NA	NA	NA	NA	NA	NA
204	ID_38	https://doi.org/10.14411/eje.2015.015	peer_reviewed	Pseudomallada_macleodi	North_America	Manhattan__Kansas	NA	39.184	-96.569	NA	in_situ	23.9	NA	NA	NA	NA	NA	NA	NA	NA	NA	NA	NA	NA	NA	NA	NA	NA	10_14_00	NA	NA	NA	NA	NA	NA	NA	7	7.5	NA	NA	0	NA	NA	NA	NA	NA	NA	NA	NA
205	ID_38	https://doi.org/10.14411/eje.2015.015	peer_reviewed	Pseudomallada_macleodi	North_America	Stephenville__Texas	NA	32.22	-98.202	NA	in_situ	23.9	NA	NA	NA	NA	NA	NA	NA	NA	NA	NA	NA	NA	NA	NA	NA	NA	16_08_00	NA	NA	NA	NA	NA	NA	NA	9.3	6.8	14.8	17.8	95	NA	NA	NA	NA	NA	NA	NA	NA
206	ID_38	https://doi.org/10.14411/eje.2015.015	peer_reviewed	Pseudomallada_macleodi	North_America	Stephenville__Texas	NA	32.22	-98.202	NA	in_situ	23.9	NA	NA	NA	NA	NA	NA	NA	NA	NA	NA	NA	NA	NA	NA	NA	NA	10_14_00	NA	NA	NA	NA	NA	NA	NA	10.2	7.2	131.5	NA	15.3	NA	NA	NA	NA	NA	NA	NA	NA
207	ID_38	https://doi.org/10.14411/eje.2015.015	peer_reviewed	Pseudomallada_macleodi	North_America	Manhattan__Kansas	NA	39.184	-96.569	NA	in_situ	23.9	NA	NA	NA	NA	NA	NA	NA	NA	NA	NA	NA	NA	NA	NA	NA	NA	NA	NA	NA	NA	NA	NA	NA	NA	NA	NA	NA	NA	100	0.44	NA	NA	NA	NA	NA	NA	NA
208	ID_38	https://doi.org/10.14411/eje.2015.015	peer_reviewed	Pseudomallada_macleodi	North_America	Stephenville__Texas	NA	32.22	-98.202	NA	in_situ	23.9	NA	NA	NA	NA	NA	NA	NA	NA	NA	NA	NA	NA	NA	NA	NA	NA	NA	NA	NA	NA	NA	NA	NA	NA	NA	NA	NA	NA	100	0.25	NA	NA	NA	NA	NA	NA	NA
209	ID_38	https://doi.org/10.14411/eje.2015.015	peer_reviewed	Pseudomallada_perfectus	North_America	Redding__California	NA	40.586	-122.391	33.72	in_situ	23.9	NA	NA	NA	NA	NA	NA	NA	NA	NA	NA	NA	NA	NA	NA	NA	NA	16_08_00	NA	NA	NA	NA	NA	NA	NA	NA	NA	NA	NA	86	0.57	NA	NA	NA	NA	NA	NA	NA
210	ID_38	https://doi.org/10.14411/eje.2015.015	peer_reviewed	Pseudomallada_perfectus	North_America	Kings_Canyon__California	NA	36.897	-118.538	38.46	in_situ	23.9	NA	NA	NA	NA	NA	NA	NA	NA	NA	NA	NA	NA	NA	NA	NA	NA	16_08_00	NA	NA	NA	NA	NA	NA	NA	NA	NA	NA	NA	91	0.48	NA	NA	NA	NA	NA	NA	NA
211	ID_38	https://doi.org/10.14411/eje.2015.015	peer_reviewed	Pseudomallada_perfectus	North_America	Huachuca_Mts__Arizona	NA	31.401	-110.299	NA	in_situ	23.9	NA	NA	NA	NA	NA	NA	NA	NA	NA	NA	NA	NA	NA	NA	NA	NA	14_10_00	NA	NA	NA	NA	NA	NA	NA	NA	121	130.1	20.4	33.3	NA	NA	NA	NA	NA	NA	NA	NA
212	ID_38	https://doi.org/10.14411/eje.2015.015	peer_reviewed	Pseudomallada_perfectus	North_America	Huachuca_Mts__Arizona	NA	31.401	-110.299	NA	in_situ	23.9	NA	NA	NA	NA	NA	NA	NA	NA	NA	NA	NA	NA	NA	NA	NA	NA	13_11_00	NA	NA	NA	NA	NA	NA	NA	NA	NA	125.4	NA	87.5	NA	NA	NA	NA	NA	NA	NA	NA
213	ID_38	https://doi.org/10.14411/eje.2015.015	peer_reviewed	Pseudomallada_perfectus	North_America	Huachuca_Mts__Arizona	NA	31.401	-110.299	NA	in_situ	23.9	NA	NA	NA	NA	NA	NA	NA	NA	NA	NA	NA	NA	NA	NA	NA	NA	12_12_00	NA	NA	NA	NA	NA	NA	NA	NA	NA	161.7	NA	66.6	NA	NA	NA	NA	NA	NA	NA	NA
214	ID_38	https://doi.org/10.14411/eje.2015.015	peer_reviewed	Pseudomallada_perfectus	North_America	Huachuca_Mts__Arizona	NA	31.401	-110.299	NA	in_situ	23.9	NA	NA	NA	NA	NA	NA	NA	NA	NA	NA	NA	NA	NA	NA	NA	NA	10_14_00	NA	NA	NA	NA	NA	NA	NA	NA	NA	221	NA	90.5	NA	NA	NA	NA	NA	NA	NA	NA
215	ID_38	https://doi.org/10.14411/eje.2015.015	peer_reviewed	Pseudomallada_perfectus	North_America	Shasta_Lake__California	NA	40.681	-122.37	NA	in_situ	23.9	NA	NA	NA	NA	NA	NA	NA	NA	NA	NA	NA	NA	NA	NA	NA	NA	16_08_00	NA	NA	NA	NA	NA	NA	NA	9	7.9	9	NA	38.1	NA	NA	NA	NA	NA	NA	NA	NA
216	ID_38	https://doi.org/10.14411/eje.2015.015	peer_reviewed	Pseudomallada_perfectus	North_America	Shasta_Lake__California	NA	40.681	-122.37	NA	in_situ	23.9	NA	NA	NA	NA	NA	NA	NA	NA	NA	NA	NA	NA	NA	NA	NA	NA	14_10_00	NA	NA	NA	NA	NA	NA	NA	10	19.2	45.11	NA	16.6	NA	NA	NA	NA	NA	NA	NA	NA
217	ID_38	https://doi.org/10.14411/eje.2015.015	peer_reviewed	Pseudomallada_perfectus	North_America	Shasta_Lake__California	NA	40.681	-122.37	NA	in_situ	23.9	NA	NA	NA	NA	NA	NA	NA	NA	NA	NA	NA	NA	NA	NA	NA	NA	13_11_00	NA	NA	NA	NA	NA	NA	NA	8.5	10.3	194	17	15.4	NA	NA	NA	NA	NA	NA	NA	NA
218	ID_38	https://doi.org/10.14411/eje.2015.015	peer_reviewed	Pseudomallada_perfectus	North_America	Shasta_Lake__California	NA	40.681	-122.37	NA	in_situ	23.9	NA	NA	NA	NA	NA	NA	NA	NA	NA	NA	NA	NA	NA	NA	NA	NA	12_12_00	NA	NA	NA	NA	NA	NA	NA	8.5	9.6	170.5	NA	15.4	NA	NA	NA	NA	NA	NA	NA	NA
219	ID_38	https://doi.org/10.14411/eje.2015.015	peer_reviewed	Pseudomallada_perfectus	North_America	Shasta_Lake__California	NA	40.681	-122.37	NA	in_situ	23.9	NA	NA	NA	NA	NA	NA	NA	NA	NA	NA	NA	NA	NA	NA	NA	NA	10_14_00	NA	NA	NA	NA	NA	NA	NA	NA	NA	NA	NA	NA	NA	NA	NA	NA	NA	NA	NA	NA
220	ID_38	https://doi.org/10.14411/eje.2015.015	peer_reviewed	Pseudomallada_perfectus	North_America	Redding__California	NA	40.586	-122.391	NA	in_situ	23.9	NA	NA	NA	NA	NA	NA	NA	NA	NA	NA	NA	NA	NA	NA	NA	NA	16_08_00	NA	NA	NA	NA	NA	NA	NA	7.8	7.3	8.9	18.9	62.5	NA	NA	NA	NA	NA	NA	NA	NA
221	ID_38	https://doi.org/10.14411/eje.2015.015	peer_reviewed	Pseudomallada_perfectus	North_America	Redding__California	NA	40.586	-122.391	NA	in_situ	23.9	NA	NA	NA	NA	NA	NA	NA	NA	NA	NA	NA	NA	NA	NA	NA	NA	14_10_00	NA	NA	NA	NA	NA	NA	NA	9.6	24.5	126.5	18.8	65	NA	NA	NA	NA	NA	NA	NA	NA
222	ID_38	https://doi.org/10.14411/eje.2015.015	peer_reviewed	Pseudomallada_perfectus	North_America	Redding__California	NA	40.586	-122.391	NA	in_situ	23.9	NA	NA	NA	NA	NA	NA	NA	NA	NA	NA	NA	NA	NA	NA	NA	NA	12_12_00	NA	NA	NA	NA	NA	NA	NA	9.1	33.8	128.7	18.7	56	NA	NA	NA	NA	NA	NA	NA	NA
223	ID_38	https://doi.org/10.14411/eje.2015.015	peer_reviewed	Pseudomallada_perfectus	North_America	Redding__California	NA	40.586	-122.391	NA	in_situ	23.9	NA	NA	NA	NA	NA	NA	NA	NA	NA	NA	NA	NA	NA	NA	NA	NA	10_14_00	NA	NA	NA	NA	NA	NA	NA	8.1	22	131	22.6	53.3	NA	NA	NA	NA	NA	NA	NA	NA
224	ID_38	https://doi.org/10.14411/eje.2015.015	peer_reviewed	Pseudomallada_perfectus	North_America	Kings_Canyon__California	NA	36.897	-118.538	NA	in_situ	23.9	NA	NA	NA	NA	NA	NA	NA	NA	NA	NA	NA	NA	NA	NA	NA	NA	16_08_00	NA	NA	NA	NA	NA	NA	NA	NA	7.6	11.1	20	96	NA	NA	NA	NA	NA	NA	NA	NA
225	ID_38	https://doi.org/10.14411/eje.2015.015	peer_reviewed	Pseudomallada_perfectus	North_America	Kings_Canyon__California	NA	36.897	-118.538	NA	in_situ	23.9	NA	NA	NA	NA	NA	NA	NA	NA	NA	NA	NA	NA	NA	NA	NA	NA	14_10_00	NA	NA	NA	NA	NA	NA	NA	NA	13.5	64.9	18.7	80	NA	NA	NA	NA	NA	NA	NA	NA
226	ID_38	https://doi.org/10.14411/eje.2015.015	peer_reviewed	Pseudomallada_perfectus	North_America	Kings_Canyon__California	NA	36.897	-118.538	NA	in_situ	23.9	NA	NA	NA	NA	NA	NA	NA	NA	NA	NA	NA	NA	NA	NA	NA	NA	12_12_00	NA	NA	NA	NA	NA	NA	NA	NA	9.2	118.7	21.3	88.9	NA	NA	NA	NA	NA	NA	NA	NA
227	ID_38	https://doi.org/10.14411/eje.2015.015	peer_reviewed	Pseudomallada_perfectus	North_America	Kings_Canyon__California	NA	36.897	-118.538	NA	in_situ	23.9	NA	NA	NA	NA	NA	NA	NA	NA	NA	NA	NA	NA	NA	NA	NA	NA	10_14_00	NA	NA	NA	NA	NA	NA	NA	NA	29.4	84	18.8	96	NA	NA	NA	NA	NA	NA	NA	NA
228	ID_38	https://doi.org/10.14411/eje.2015.015	peer_reviewed	Pseudomallada_perfectus	North_America	Kings_Canyon__California	NA	36.897	-118.538	NA	in_situ	NA	NA	NA	NA	NA	NA	NA	NA	NA	NA	NA	NA	NA	NA	NA	NA	NA	16_08_00	NA	NA	NA	NA	NA	NA	NA	NA	NA	NA	NA	NA	NA	NA	NA	NA	42.1	49.9	46	NA
229	ID_38	https://doi.org/10.14411/eje.2015.015	peer_reviewed	Pseudomallada_perfectus	North_America	Kings_Canyon__California	NA	36.897	-118.538	NA	in_situ	15.6	NA	NA	NA	NA	NA	NA	NA	NA	NA	NA	NA	NA	NA	NA	NA	NA	16_08_00	NA	NA	NA	NA	NA	18.7	NA	17.4	14	18.8	42.2	60.9	0.62	NA	NA	0	NA	NA	NA	NA
230	ID_38	https://doi.org/10.14411/eje.2015.015	peer_reviewed	Pseudomallada_perfectus	North_America	Kings_Canyon__California	NA	36.897	-118.538	NA	in_situ	18.3	NA	NA	NA	NA	NA	NA	NA	NA	NA	NA	NA	NA	NA	NA	NA	NA	16_08_00	NA	NA	19.2	NA	NA	13.8	NA	14.6	11.5	14.7	34.1	81.5	0.6	NA	NA	60	NA	NA	NA	NA
231	ID_38	https://doi.org/10.14411/eje.2015.015	peer_reviewed	Pseudomallada_perfectus	North_America	Kings_Canyon__California	NA	36.897	-118.538	NA	in_situ	21	NA	NA	NA	NA	NA	NA	NA	NA	NA	NA	NA	NA	NA	NA	NA	NA	16_08_00	NA	NA	16.2	NA	NA	10.2	NA	12.1	12.1	13.7	27	68.2	0.48	NA	NA	75	NA	NA	NA	NA
232	ID_38	https://doi.org/10.14411/eje.2015.015	peer_reviewed	Pseudomallada_perfectus	North_America	Kings_Canyon__California	NA	36.897	-118.538	NA	in_situ	23.9	NA	NA	NA	NA	NA	NA	NA	NA	NA	NA	NA	NA	NA	NA	NA	NA	16_08_00	NA	NA	12.8	NA	NA	8	NA	9.2	7.8	11.8	21.5	69.6	0.47	NA	NA	92	NA	NA	NA	NA
233	ID_38	https://doi.org/10.14411/eje.2015.015	peer_reviewed	Pseudomallada_perfectus	North_America	Kings_Canyon__California	NA	36.897	-118.538	NA	in_situ	26.7	NA	NA	NA	NA	NA	NA	NA	NA	NA	NA	NA	NA	NA	NA	NA	NA	16_08_00	NA	NA	11.7	NA	NA	5.9	NA	7.1	6.2	10.4	16.7	76.1	0.38	NA	NA	100	NA	NA	NA	NA
234	ID_39	NA	regional_journal	Pseudomallada_picteti	Europe	NA	Quercetum_ilicis	NA		NA	in_situ	21	NA	NA	NA	NA	NA	NA	NA	NA	NA	NA	NA	NA	NA	NA	NA	NA	12_12_00	70	NA	NA	NA	NA	9	NA	9.6	13.2	NA	25.1	NA	NA	NA	NA	NA	NA	NA	NA	NA
235	ID_39	NA	regional_journal	Pseudomallada_picteti	Europe	NA	Quercetum_ilicis	NA		NA	in_situ	21	NA	NA	NA	NA	NA	NA	NA	NA	NA	NA	NA	NA	NA	NA	NA	NA	16_08_00	70	NA	NA	NA	NA	9	NA	8.1	7.5	8.1	22.1	NA	NA	NA	NA	NA	NA	NA	NA	NA
236	ID_39	NA	regional_journal	Pseudomallada_picteti	Europe	NA	Quercetum_ilicis	NA		NA	in_situ	21	NA	NA	NA	NA	NA	NA	NA	NA	NA	NA	NA	NA	NA	NA	NA	NA	08_16_00	70	NA	NA	NA	NA	8.7	NA	9.3	11.9	NA	25.2	NA	NA	NA	NA	NA	NA	NA	NA	NA
237	ID_39	https://doi.org/10.14411/eje.2015.015	peer_reviewed	Pseudomallada_sierra	North_America	Redding__California	NA	40.586	-122.391	16	in_situ	23.9	NA	NA	NA	NA	NA	NA	NA	NA	NA	NA	NA	NA	NA	NA	NA	NA	16_08_00	NA	NA	NA	NA	NA	NA	NA	NA	NA	NA	NA	93	0.54	NA	NA	NA	NA	NA	NA	NA
238	ID_39	https://doi.org/10.14411/eje.2015.015	peer_reviewed	Pseudomallada_sierra	North_America	Redding__California	NA	40.586	-122.391	14	in_situ	23.9	NA	NA	NA	NA	NA	NA	NA	NA	NA	NA	NA	NA	NA	NA	NA	NA	16_08_00	NA	NA	NA	NA	NA	NA	NA	8.7	7.9	7.3	17.4	100	NA	NA	NA	NA	NA	NA	NA	NA
239	ID_39	https://doi.org/10.14411/eje.2015.015	peer_reviewed	Pseudomallada_sierra	North_America	Redding__California	NA	40.586	-122.391	18	in_situ	23.9	NA	NA	NA	NA	NA	NA	NA	NA	NA	NA	NA	NA	NA	NA	NA	NA	14_10_00	NA	NA	NA	NA	NA	NA	NA	7.9	13.5	16.2	18	13	NA	NA	NA	NA	NA	NA	NA	NA
240	ID_39	https://doi.org/10.14411/eje.2015.015	peer_reviewed	Pseudomallada_sierra	North_America	Redding__California	NA	40.586	-122.391	NA	in_situ	23.9	NA	NA	NA	NA	NA	NA	NA	NA	NA	NA	NA	NA	NA	NA	NA	NA	12_12_00	NA	NA	NA	NA	NA	NA	NA	7.1	8	126.7	17.9	82.6	NA	NA	NA	NA	NA	NA	NA	NA
241	ID_39	https://doi.org/10.14411/eje.2015.015	peer_reviewed	Pseudomallada_sierra	North_America	Redding__California	NA	40.586	-122.391	NA	in_situ	23.9	NA	NA	NA	NA	NA	NA	NA	NA	NA	NA	NA	NA	NA	NA	NA	NA	10_14_00	NA	NA	NA	NA	NA	NA	NA	7.5	7.7	104.5	18.5	21.7	NA	NA	NA	NA	NA	NA	NA	NA
242	ID_40	https://doi.org/10.1016/j.biocontrol.2008.03.015	peer_reviewed	Pseudomallada_prasinus	Europe	Thessaloniki__coastal_northern_Greece	orchard_(peach)	40.37	22.57	21	in_situ	26	NA	NA	NA	NA	NA	NA	NA	NA	NA	NA	NA	NA	NA	NA	NA	NA	16_08_00	12	NA	NA	NA	NA	4.85	NA	5.2	5.45	7.1	11.05	52.5	0	70.9	NA	NA	NA	NA	NA	NA
243	ID_40	https://doi.org/10.1016/j.biocontrol.2008.03.015	peer_reviewed	Pseudomallada_prasinus	Europe	Thessaloniki__coastal_northern_Greece	orchard_(peach)	40.37	22.57	25	in_situ	26	NA	NA	NA	NA	NA	NA	NA	NA	NA	NA	NA	NA	NA	NA	NA	NA	16_08_00	33	NA	NA	NA	NA	4.8	NA	5.1	5.45	6.65	11.1	62.5	0	78.6	NA	NA	NA	NA	NA	NA
244	ID_40	https://doi.org/10.1016/j.biocontrol.2008.03.015	peer_reviewed	Pseudomallada_prasinus	Europe	Thessaloniki__coastal_northern_Greece	orchard_(peach)	40.37	22.57	26	in_situ	26	NA	NA	NA	NA	NA	NA	NA	NA	NA	NA	NA	NA	NA	NA	NA	NA	16_08_00	55	NA	NA	NA	NA	4.7	NA	5.05	5.55	6.35	11.45	65	0	97.5	NA	NA	NA	NA	NA	NA
245	ID_40	https://doi.org/10.1016/j.biocontrol.2008.03.015	peer_reviewed	Pseudomallada_prasinus	Europe	Thessaloniki__coastal_northern_Greece	orchard_(peach)	40.37	22.57	28	in_situ	26	NA	NA	NA	NA	NA	NA	NA	NA	NA	NA	NA	NA	NA	NA	NA	NA	16_08_00	75	NA	NA	NA	NA	4.65	NA	5	5.05	5.5	10.4	75	0	86.2	NA	NA	NA	NA	NA	NA
246	ID_40	https://doi.org/10.1016/j.biocontrol.2008.03.015	peer_reviewed	Pseudomallada_prasinus	Europe	Thessaloniki__coastal_northern_Greece	orchard_(peach)	40.37	22.57	21	in_situ	26	NA	NA	NA	NA	NA	NA	NA	NA	NA	NA	NA	NA	NA	NA	NA	NA	16_08_00	94	NA	NA	NA	NA	4.65	NA	4.65	4.65	5.15	11.1	57.5	0.47	61.7	NA	NA	NA	NA	NA	NA
247	ID_41	https://doi.org/10.1603/008.102.0312	peer_reviewed	Pseudomallada_prasinus	Europe	Thessaloniki__coastal_northern_Greece	NA	40.37	22.57	24	in_situ	25	NA	NA	NA	NA	NA	NA	NA	NA	NA	NA	NA	NA	NA	NA	NA	NA	16_08_00	65	5	NA	NA	NA	NA	81.3	6.75	7.1	17.3	12.6	55.8	NA	4.8	NA	NA	NA	NA	NA	NA
248	ID_41	https://doi.org/10.1603/008.102.0312	peer_reviewed	Pseudomallada_prasinus	Europe	Thessaloniki__coastal_northern_Greece	NA	40.37	22.57	24	in_situ	25	NA	NA	NA	NA	NA	NA	NA	NA	NA	NA	NA	NA	NA	NA	NA	NA	16_08_00	65	10	NA	NA	NA	NA	81.9	6	6.95	10.15	13.35	56.1	NA	6.5	NA	NA	NA	NA	NA	NA
249	ID_41	https://doi.org/10.1603/008.102.0312	peer_reviewed	Pseudomallada_prasinus	Europe	Thessaloniki__coastal_northern_Greece	NA	40.37	22.57	29	in_situ	25	NA	NA	NA	NA	NA	NA	NA	NA	NA	NA	NA	NA	NA	NA	NA	NA	16_08_00	65	20	NA	NA	NA	NA	79.3	5.4	6.85	7.9	13.6	69	NA	8.9	NA	NA	NA	NA	NA	NA
250	ID_41	https://doi.org/10.1603/008.102.0312	peer_reviewed	Pseudomallada_prasinus	Europe	Thessaloniki__coastal_northern_Greece	NA	40.37	22.57	30	in_situ	25	NA	NA	NA	NA	NA	NA	NA	NA	NA	NA	NA	NA	NA	NA	NA	NA	16_08_00	65	60	NA	NA	NA	NA	75.8	4.5	5.2	7.4	13.1	73.2	NA	34.6	NA	NA	NA	NA	NA	NA
251	ID_41	https://doi.org/10.1603/008.102.0312	peer_reviewed	Pseudomallada_prasinus	Europe	Thessaloniki__coastal_northern_Greece	NA	40.37	22.57	37	in_situ	25	NA	NA	NA	NA	NA	NA	NA	NA	NA	NA	NA	NA	NA	NA	NA	NA	16_08_00	65	110	NA	NA	NA	NA	81.9	4.7	6.6	7.3	12.75	86	NA	101.6	NA	NA	NA	NA	NA	NA
252	ID_42	https://doi.org/10.1016/j.biocontrol.2008.03.015	peer_reviewed	Pseudomallada_prasinus	Europe	Alexandrea__Northern_Greece	agrocenosis_(cotton_fields)	40.628	22.445	50	in_situ	25	NA	NA	NA	NA	NA	NA	NA	NA	NA	NA	NA	NA	NA	NA	NA	NA	16_08_00	NA	NA	NA	NA	NA	NA	NA	5.15	6.25	6.3	13.35	76	NA	165.4	NA	NA	NA	NA	NA	NA
253	ID_42	https://doi.org/10.1016/j.biocontrol.2008.03.015	peer_reviewed	Pseudomallada_prasinus	Europe	Alexandrea__Northern_Greece	agrocenosis_(cotton_fields)	40.628	22.445	50	in_situ	25	NA	NA	NA	NA	NA	NA	NA	NA	NA	NA	NA	NA	NA	NA	NA	NA	16_08_00	NA	NA	NA	NA	NA	NA	NA	5.4	4.65	5.95	12.75	72	NA	136.6	NA	NA	NA	NA	NA	NA
254	ID_42	https://doi.org/10.1016/j.biocontrol.2008.03.015	peer_reviewed	Pseudomallada_prasinus	Europe	Alexandrea__Northern_Greece	agrocenosis_(cotton_fields)	40.628	22.445	50	in_situ	25	NA	NA	NA	NA	NA	NA	NA	NA	NA	NA	NA	NA	NA	NA	NA	NA	16_08_00	NA	NA	NA	NA	NA	NA	NA	4.45	6.95	7.8	10.65	68	NA	56.44	NA	NA	NA	NA	NA	NA
255	ID_42	https://doi.org/10.1016/j.biocontrol.2008.03.015	peer_reviewed	Pseudomallada_prasinus	Europe	Alexandrea__Northern_Greece	agrocenosis_(cotton_fields)	40.628	22.445	50	in_situ	25	NA	NA	NA	NA	NA	NA	NA	NA	NA	NA	NA	NA	NA	NA	NA	NA	16_08_00	NA	NA	NA	NA	NA	NA	NA	7	8.1	8.5	12.05	43.8	NA	44.4	NA	NA	NA	NA	NA	NA
256	ID_42	https://doi.org/10.1016/j.biocontrol.2008.03.015	peer_reviewed	Pseudomallada_prasinus	Europe	Alexandrea__Northern_Greece	agrocenosis_(cotton_fields)	40.628	22.445	21	in_situ	25	NA	NA	NA	NA	NA	NA	NA	NA	NA	NA	NA	NA	NA	NA	NA	NA	16_08_00	NA	NA	NA	NA	NA	NA	NA	6.1	7.95	9.35	12.45	37.5	NA	68.8	NA	NA	NA	NA	NA	NA
257	ID_42	https://doi.org/10.1016/j.biocontrol.2008.03.015	peer_reviewed	Pseudomallada_prasinus	Europe	Alexandrea__Northern_Greece	agrocenosis_(cotton_fields)	40.628	22.445	25	in_situ	25	NA	NA	NA	NA	NA	NA	NA	NA	NA	NA	NA	NA	NA	NA	NA	NA	16_08_00	NA	NA	NA	NA	NA	NA	NA	7.1	6.95	9.65	14.6	37.5	NA	40.8	NA	NA	NA	NA	NA	NA
258	ID_42	https://doi.org/10.1016/j.biocontrol.2008.03.015	peer_reviewed	Pseudomallada_prasinus	Europe	Alexandrea__Northern_Greece	agrocenosis_(cotton_fields)	40.628	22.445	26	in_situ	25	NA	NA	NA	NA	NA	NA	NA	NA	NA	NA	NA	NA	NA	NA	NA	NA	16_08_00	NA	NA	NA	NA	NA	NA	NA	6.65	6.1	8.25	11.8	43.8	NA	64.3	NA	NA	NA	NA	NA	NA
259	ID_42	https://doi.org/10.1016/j.biocontrol.2008.03.015	peer_reviewed	Pseudomallada_prasinus	Europe	Alexandrea__Northern_Greece	agrocenosis_(cotton_fields)	40.628	22.445	28	in_situ	25	NA	NA	NA	NA	NA	NA	NA	NA	NA	NA	NA	NA	NA	NA	NA	NA	16_08_00	NA	NA	NA	NA	NA	NA	NA	8.4	7.75	10.7	14.75	46.3	NA	50.3	NA	NA	NA	NA	NA	NA
260	ID_42	https://doi.org/10.1016/j.biocontrol.2008.03.015	peer_reviewed	Pseudomallada_prasinus	Europe	Alexandrea__Northern_Greece	agrocenosis_(cotton_fields)	40.628	22.445	21	in_situ	25	NA	NA	NA	NA	NA	NA	NA	NA	NA	NA	NA	NA	NA	NA	NA	NA	16_08_00	NA	NA	NA	NA	NA	NA	NA	7.4	8.9	9.75	14.5	24.4	NA	24.8	NA	NA	NA	NA	NA	NA
261	ID_43	https://doi.org/10.1603/AN10036	peer_reviewed	Pseudomallada_prasinus	Europe	Alexandrea__Northern_Greece	orchard_(peach)	40.628	22.445	30	in_situ	20	NA	NA	NA	NA	NA	NA	NA	NA	NA	NA	NA	NA	NA	NA	NA	NA	16_08_00	NA	NA	NA	NA	NA	7	77.6	7.3	7.9	8.5	5.1	62	0.46	76.6	NA	NA	NA	NA	NA	NA
262	ID_43	https://doi.org/10.1603/AN10036	peer_reviewed	Pseudomallada_prasinus	Europe	Alexandrea__Northern_Greece	orchard_(peach)	40.628	22.445	31	in_situ	25	NA	NA	NA	NA	NA	NA	NA	NA	NA	NA	NA	NA	NA	NA	NA	NA	16_08_00	NA	NA	NA	NA	NA	6.1	80.4	5.2	6.3	7.7	4.9	74	0.54	77.5	NA	NA	NA	NA	NA	NA
263	ID_43	https://doi.org/10.1603/AN10036	peer_reviewed	Pseudomallada_prasinus	Europe	Alexandrea__Northern_Greece	orchard_(peach)	40.628	22.445	37	in_situ	27	NA	NA	NA	NA	NA	NA	NA	NA	NA	NA	NA	NA	NA	NA	NA	NA	16_08_00	NA	NA	NA	NA	NA	4.5	82.1	4.8	5.3	7	4.9	76	0.55	99.9	NA	NA	NA	NA	NA	NA
264	ID_43	https://doi.org/10.1603/AN10036	peer_reviewed	Pseudomallada_prasinus	Europe	Alexandrea__Northern_Greece	orchard_(peach)	40.628	22.445	38	in_situ	30	NA	NA	NA	NA	NA	NA	NA	NA	NA	NA	NA	NA	NA	NA	NA	NA	16_08_00	NA	NA	NA	NA	NA	3.7	81.7	4.7	4.6	6.7	4.5	48	0.46	20.8	NA	NA	NA	NA	NA	NA
265	ID_43	https://doi.org/10.1603/AN10036	peer_reviewed	Pseudomallada_prasinus	Europe	Alexandrea__Northern_Greece	orchard_(peach)	40.628	22.445	24	in_situ	15	NA	NA	NA	NA	NA	NA	NA	NA	NA	NA	NA	NA	NA	NA	NA	NA	16_08_00	NA	NA	NA	NA	NA	12.5	76.3	22	30.7	33.3	13.1	60	0.54	8.3	NA	NA	NA	NA	NA	NA
266	ID_45	NA	regional_journal	Chrysoperla_carnea	Asia	Faisalabad	NA	31.454	73.128	30	in_situ	20	NA	NA	NA	NA	NA	NA	NA	NA	NA	NA	NA	NA	NA	NA	NA	NA	NA	NA	NA	15.2	18.3	NA	10.3	80	NA	NA	NA	23.7	80	NA	NA	NA	NA	NA	NA	NA	NA
267	ID_45	NA	regional_journal	Chrysoperla_carnea	Asia	Faisalabad	NA	31.454	73.128	30	in_situ	25	NA	NA	NA	NA	NA	NA	NA	NA	NA	NA	NA	NA	NA	NA	NA	NA	NA	NA	NA	10.5	27.2	NA	5.9	96	NA	NA	NA	14.9	84	NA	NA	NA	NA	NA	NA	NA	NA
268	ID_45	NA	regional_journal	Chrysoperla_carnea	Asia	Faisalabad	NA	31.454	73.128	30	in_situ	28	NA	NA	NA	NA	NA	NA	NA	NA	NA	NA	NA	NA	NA	NA	NA	NA	NA	NA	NA	10	25.4	NA	4.5	100	NA	NA	NA	11.2	92	NA	NA	NA	NA	NA	NA	NA	NA
269	ID_45	NA	regional_journal	Chrysoperla_carnea	Asia	Faisalabad	NA	31.454	73.128	30	in_situ	31	NA	NA	NA	NA	NA	NA	NA	NA	NA	NA	NA	NA	NA	NA	NA	NA	NA	NA	NA	7	6.3	NA	4	100	NA	NA	NA	11	56	NA	NA	NA	NA	NA	NA	NA	NA
270	ID_45	NA	regional_journal	Chrysoperla_carnea	Asia	Faisalabad	NA	31.454	73.128	30	in_situ	35	NA	NA	NA	NA	NA	NA	NA	NA	NA	NA	NA	NA	NA	NA	NA	NA	NA	NA	NA	0	0	NA	4	100	0	0	0	0	0	NA	NA	NA	NA	NA	NA	NA	NA
271	ID_46	https://doi.org/10.3390/agronomy10101511	peer_reviewed	Chrysoperla_carnea	Europe	Baeza_Spain	NA	37.997	-3.468	25	in_situ	24	NA	NA	NA	NA	NA	NA	NA	NA	NA	NA	NA	NA	NA	NA	NA	NA	16_08_00	65	3	NA	NA	NA	NA	NA	2.7	1.9	2.4	NA	NA	NA	NA	NA	NA	NA	NA	NA	NA
272	ID_46	https://doi.org/10.3390/agronomy10101511	peer_reviewed	Chrysoperla_carnea	Europe	Baeza_Spain	NA	37.997	-3.468	25	in_situ	24	NA	NA	NA	NA	NA	NA	NA	NA	NA	NA	NA	NA	NA	NA	NA	NA	16_08_00	65	5	NA	NA	NA	NA	NA	2.8	3.2	3.6	NA	NA	NA	NA	NA	NA	NA	NA	NA	NA
273	ID_46	https://doi.org/10.3390/agronomy10101511	peer_reviewed	Chrysoperla_carnea	Europe	Baeza_Spain	NA	37.997	-3.468	24	in_situ	24	NA	NA	NA	NA	NA	NA	NA	NA	NA	NA	NA	NA	NA	NA	NA	NA	16_08_00	65	10	NA	NA	NA	NA	NA	5.6	3.9	6.4	NA	NA	NA	NA	NA	NA	NA	NA	NA	NA
274	ID_46	https://doi.org/10.3390/agronomy10101511	peer_reviewed	Chrysoperla_carnea	Europe	Baeza_Spain	NA	37.997	-3.468	22	in_situ	24	NA	NA	NA	NA	NA	NA	NA	NA	NA	NA	NA	NA	NA	NA	NA	NA	16_08_00	65	15	NA	NA	NA	NA	NA	4.2	2.9	8	NA	NA	NA	NA	NA	NA	NA	NA	NA	NA
275	ID_46	https://doi.org/10.3390/agronomy10101511	peer_reviewed	Chrysoperla_carnea	Europe	Baeza_Spain	NA	37.997	-3.468	23	in_situ	24	NA	NA	NA	NA	NA	NA	NA	NA	NA	NA	NA	NA	NA	NA	NA	NA	16_08_00	65	25	NA	NA	NA	NA	NA	4.3	4.3	8.3	NA	NA	NA	NA	NA	NA	NA	NA	NA	NA
276	ID_46	https://doi.org/10.3390/agronomy10101511	peer_reviewed	Chrysoperla_carnea	Europe	Baeza_Spain	NA	37.997	-3.468	20	in_situ	24	NA	NA	NA	NA	NA	NA	NA	NA	NA	NA	NA	NA	NA	NA	NA	NA	16_08_00	65	40	NA	NA	NA	NA	NA	4.5	4.5	10	NA	NA	NA	NA	NA	NA	NA	NA	NA	NA
277	ID_47	NA	regional_journal	Dicromantispa_interrupta	North_America	Clemson University_USA	Cherry_Farm	34.667	-82.88	60	in_situ	25	NA	NA	NA	NA	NA	NA	NA	NA	NA	NA	NA	NA	NA	NA	NA	NA	16_08_00	80	NA	NA	NA	NA	NA	NA	NA	NA	NA	NA	NA	NA	NA	NA	NA	NA	NA	NA	NA
278	ID_47	NA	regional_journal	Leptomantispa_pulchella	North_America	Clemson University_USA	Cherry_Farm	34.667	-82.88	60	in_situ	25	NA	NA	NA	NA	NA	NA	NA	NA	NA	NA	NA	NA	NA	NA	NA	NA	16_08_00	80	NA	NA	NA	NA	NA	NA	NA	NA	NA	NA	NA	NA	NA	NA	NA	NA	NA	NA	NA
279	ID_47	NA	regional_journal	Mantispa_viridis	North_America	Clemson University_USA	Cherry_Farm	34.667	-82.88	60	in_situ	25	NA	NA	NA	NA	NA	NA	NA	NA	NA	NA	NA	NA	NA	NA	NA	NA	16_08_00	80	NA	NA	NA	NA	NA	NA	NA	NA	NA	NA	NA	NA	NA	NA	NA	NA	NA	NA	NA
280	ID_47	NA	regional_journal	Mantispa_viridis	North_America	Clemson University_USA	Cherry_Farm	34.667	-82.88	60	in_situ	25	NA	NA	NA	NA	NA	NA	NA	NA	NA	NA	NA	NA	NA	NA	NA	NA	16_08_00	80	NA	NA	NA	NA	NA	NA	NA	NA	NA	NA	NA	NA	NA	3.6	NA	NA	NA	NA	NA
281	ID_47	NA	regional_journal	Mantispa_viridis	North_America	Clemson University_USA	Cherry_Farm	34.667	-82.88	60	in_situ	25	NA	NA	NA	NA	NA	NA	NA	NA	NA	NA	NA	NA	NA	NA	NA	NA	16_08_00	80	NA	NA	NA	NA	NA	NA	NA	NA	NA	NA	NA	NA	NA	3.2	NA	NA	NA	NA	NA
282	ID_47	NA	regional_journal	Mantispa_viridis	North_America	Clemson University_USA	Cherry_Farm	34.667	-82.88	60	in_situ	25	NA	NA	NA	NA	NA	NA	NA	NA	NA	NA	NA	NA	NA	NA	NA	NA	16_08_00	80	NA	NA	NA	NA	NA	NA	NA	NA	NA	NA	NA	NA	NA	3.7	NA	NA	NA	NA	NA
[truncated: 20 more columns]
